# Supplementary material for: Health system responsiveness and its associated factors for delivery care in public health facilities of West Arsi Zone, Oromia, Ethiopia
Source: PLoS One. 2026 Jan 7;21(1):e0340691. doi: 10.1371/journal.pone.0340691 (PMC12779144; doi:10.1371/journal.pone.0340691)
Supplement: S1 File — (XLSX) [file pone.0340691.s001.xlsx]

## Sheet: HSR data
How_old_are_you	What_is_your_current_marital_status	What_is_the_highest_cation_you_completed	What_is_the_highest_ur_husband_completed	What_is_your_occupation	Others_Specify	What_is_your_husband_s_occupat	Others_Specify_001	What_is_your_religion	Others_Specify_002	Where_is_your_place_of_residence	What_is_the_average_ncome_of_your_family	How_many_times_you_became_preg	How_many_births_have_you_given	History_of_institutional_delivery	History_of_adverse_m_previous_pregnancies	Have_you_had_antenatal_care_fo	If_Yes_number_of_visit	Is_the_current_pregnancy_planned	Perinatal_health_care_path	Onset_of_labour	What_is_route_of_current_delivery	Intervention_during_labor	Antipain_given_during_labor	Time_of_delivery	Day_of_delivery	Length_of_hospital_stay	Duration_of_labor_pain	Who_conducted_the_delivery	Was_there_adverse_bi_he_current_pregnancy	Was_there_maternal_c_he_current_pregnancy	History_of_admission_ng_current_pregnancy	I_was_treated_respec_during_my_experience	The_physical_examina_respected_my_privacy	I_was_encouraged_to_treatments_and_care	The_health_care_prov_nation_and_treatment	I_was_encouraged_to_s_my_concerns_freely	I_was_involved_in_ma_ons_for_my_treatment	I_received_informati_treatments_or_tests	I_had_a_choice_to_re_ations_or_treatments	I_was_asked_for_perm_esting_or_treatments	I_was_given_the_oppo_ealth_care_providers	My_personal_informat_as_kept_confidential	My_medical_record_was_kept_confidential	Things_were_explaine_y_I_could_understand	I_was_encouraged_to_treatments_and_care_001	I_was_given_enough_t_blems_and_treatments	My_health_care_provi_sive_to_my_questions	My_health_care_provi_ened_carefully_to_me	I_received_prompt_at_this_health_facility
25	married	primary__grade_1_8	secondary__grade_9_12	housewife		others	Farmer	protestant		urban	20000	2	1	yes	yes	yes	6	yes	start_anc_with_midwife__referred_during_	elective_c_s	cesarean_delivery	yes__but_no_emergency_intervention	pain_medication_received_after_requestin	night	monday_to_friday	72	8	Midwifery	yes	yes	yes	disagree	agree	agree	agree	agree	agree	agree	agree	agree	agree	agree	agree	agree	agree	agree	agree	agree	agree
29	married	secondary__grade_9_12	above_secondary	housewife		government_employee		muslim		rural	10200	3	3	yes	yes	yes	12	yes	start_anc_with_midwife__not_referred	elective_c_s	cesarean_delivery	yes__but_no_emergency_intervention	pain_medication_received_after_requestin	day	monday_to_friday	4	5	Doctor	yes	yes	yes	neutral	agree	agree	agree	agree	agree	agree	agree	agree	agree	agree	agree	agree	disagree	disagree	neutral	neutral	neutral
30	married	secondary__grade_9_12	primary__grade_1_8	housewife		ngo		muslim		rural	120000	5	5	yes	yes	yes	8	yes	start_anc_with_midwife__not_referred	elective_c_s	instrumental_delivery	yes__there_is_emergency_intervention	not_requested	day	monday_to_friday	168	2	Doctor	yes	yes	yes	strongly_agree	strongly_agree	strongly_agree	agree	agree	agree	agree	agree	agree	agree	agree	agree	agree	agree	agree	agree	agree	agree
25	married	secondary__grade_9_12	secondary__grade_9_12	merchant		merchant		protestant		rural	12000	1				yes	2	yes	start_anc_with_midwife__not_referred	spontaneous	vaginally	yes__but_no_emergency_intervention	pain_medication_received_after_requestin	day	monday_to_friday	10	5	Midwifery	no	no	no	neutral	neutral	agree	agree	agree	neutral	agree	agree	agree	agree	agree	agree	agree	agree	neutral	neutral	agree	agree
30	married	above_secondary	above_secondary	others	Banker	others	Bank	others	Adventist	urban	26000	2	2	yes	no	yes	4	yes	start_anc_with_midwife__referred_during__1	spontaneous	cesarean_delivery	yes__but_no_emergency_intervention	no_medication_received_after_requesting	night	weekend	3	10	Midwife	no	no	yes	agree	neutral	agree	agree	neutral	agree	agree	agree	agree	strongly_agree	strongly_agree	strongly_agree	strongly_agree	strongly_agree	agree	strongly_agree	agree	strongly_agree
28	married	primary__grade_1_8	primary__grade_1_8	housewife		government_employee		muslim		urban	10000	4	3	yes	no	yes	5	yes	start_anc_with_midwife__not_referred	spontaneous	vaginally	yes__but_no_emergency_intervention	pain_medication_received_after_requestin	day	monday_to_friday	8	6	Midwifery	yes	yes	no	agree	agree	agree	agree	agree	neutral	neutral	neutral	agree	neutral	neutral	neutral	agree	agree	agree	agree	agree	agree
24	married	secondary__grade_9_12	secondary__grade_9_12	merchant		merchant		protestant		urban	2000	3	2	yes	no	yes	3	no	start_anc_with_midwife__referred_during__1	spontaneous	vaginally	yes__but_no_emergency_intervention	pain_medication_received_without_request	day	monday_to_friday	7	1	Midwife	yes	no	no	agree	agree	agree	agree	agree	neutral	agree	agree	disagree	agree	agree	agree	agree	agree	neutral	agree	agree	strongly_agree
27	married	above_secondary	above_secondary	government_employee		others	Police	muslim		urban	12000	2	3	yes	no	yes	8	yes	start_anc_with_midwife__referred_during__1	spontaneous	cesarean_delivery	yes__there_is_emergency_intervention	pain_medication_received_without_request	night	monday_to_friday	24	5	Surgeon	no	no	no	strongly_agree	agree	agree	strongly_agree	agree	strongly_agree	agree	neutral	strongly_agree	agree	agree	agree	strongly_agree	agree	neutral	agree	agree	strongly_agree
20	married	secondary__grade_9_12	secondary__grade_9_12	housewife		others	Farmers	muslim		rural	80000	1				yes	4	yes	start_anc_with_midwife__not_referred	spontaneous	vaginally	yes__but_no_emergency_intervention	not_requested	day	monday_to_friday	10	10	Midwifery	no	no	no	agree	agree	agree	agree	agree	agree	neutral	agree	agree	agree	agree	agree	agree	agree	agree	agree	agree	agree
20	married	primary__grade_1_8	primary__grade_1_8	housewife		others	Farmers	muslim		urban	60000	1				yes	5	yes	start_anc_with_midwife__referred_during_	spontaneous	vaginally	yes__but_no_emergency_intervention	pain_medication_received_after_requestin	day	monday_to_friday	10	6	Midwifery	yes	no	no	agree	agree	agree	agree	agree	agree	agree	agree	agree	agree	agree	agree	agree	agree	agree	agree	agree	agree
22	married	primary__grade_1_8	primary__grade_1_8	housewife		others	Farmers	muslim		urban	50000	4	4	yes	no	yes	5	yes	start_anc_with_midwife__referred_during_	spontaneous	vaginally	yes__but_no_emergency_intervention	no_medication_received_after_requesting	day	monday_to_friday	7	3	Midwifery	yes	no	no	disagree	agree	agree	agree	disagree	neutral	neutral	agree	agree	agree	agree	agree	disagree	neutral	neutral	neutral	agree	agree
24	married	secondary__grade_9_12	primary__grade_1_8	housewife		others	Employer	orthodox		urban	6000	2	2	yes	no	yes	5	yes	start_anc_with_midwife__referred_during__1	spontaneous	cesarean_delivery	yes__but_no_emergency_intervention	pain_medication_received_without_request	night	weekend	72	4	Surgeon	no	yes	no	agree	agree	neutral	neutral	neutral	agree	agree	neutral	disagree	neutral	strongly_agree	strongly_agree	disagree	neutral	neutral	disagree	neutral	agree
28	married	above_secondary	above_secondary	others	Teacher	others	Paster	protestant		urban	8000	3	3	yes	no	yes	4	yes	start_anc_with_midwife__referred_during__1	spontaneous	vaginally	yes__but_no_emergency_intervention	pain_medication_received_without_request	day	monday_to_friday	1	1	Midwife	no	no	no	agree	agree	agree	agree	agree	agree	disagree	disagree	disagree	disagree	agree	agree	agree	agree	disagree	disagree	disagree	agree
27	married	option_1	read___write_only	housewife		others	Farmers	muslim		urban	100000	9	7	no	yes	yes	5	no	start_anc_with_midwife__not_referred	spontaneous	vaginally	yes__there_is_emergency_intervention	pain_medication_received_after_requestin	night	monday_to_friday	12	6	Midwifery	no	yes	yes	agree	agree	neutral	neutral	neutral	neutral	neutral	neutral	neutral	agree	agree	agree	agree	agree	agree	neutral	neutral	neutral
17	married	secondary__grade_9_12	primary__grade_1_8	housewife		merchant		muslim		rural	10000	1				yes	5	no	start_anc_with_midwife__referred_during__1	spontaneous	vaginally	yes__but_no_emergency_intervention	pain_medication_received_without_request	day	monday_to_friday	4	3	Midwife	no	no	no	agree	neutral	agree	neutral	neutral	disagree	disagree	disagree	disagree	neutral	agree	agree	disagree	disagree	disagree	agree	agree	disagree
23	married	primary__grade_1_8	primary__grade_1_8	housewife		others	Labor	muslim		urban	120000	2	2	yes	yes	yes	6	yes	start_anc_with_midwife__not_referred	spontaneous	vaginally	yes__but_no_emergency_intervention	pain_medication_received_after_requestin	day	monday_to_friday	11	5	Midwifery	no	no	no	neutral	agree	agree	agree	agree	strongly_agree	strongly_agree	strongly_agree	strongly_agree	strongly_agree	strongly_agree	strongly_agree	strongly_agree	strongly_agree	strongly_agree	strongly_agree	strongly_agree	strongly_agree
30	married	option_2	read___write_only	housewife		government_employee		muslim		urban	120000	7	6	yes	yes	yes	5	yes	start_anc_with_midwife__referred_during_	spontaneous	vaginally	yes__but_no_emergency_intervention	pain_medication_received_after_requestin	day	monday_to_friday	12	7	Midwifery	yes	yes	yes	neutral	neutral	neutral	agree	neutral	neutral	neutral	neutral	neutral	agree	agree	agree	agree	agree	agree	agree	agree	agree
30	married	primary__grade_1_8	secondary__grade_9_12	housewife		others	Paster	others	Adventist	rural	100000	5	5	yes	no	yes	6	yes	start_anc_with_midwife__not_referred	spontaneous	vaginally	yes__but_no_emergency_intervention	pain_medication_received_after_requestin	night	monday_to_friday	144	10	Midwifery	no	yes	no	strongly_agree	strongly_agree	strongly_agree	strongly_agree	strongly_agree	strongly_agree	strongly_agree	agree	neutral	agree	agree	agree	agree	agree	agree	agree	agree	agree
18	married	primary__grade_1_8	can_t_read_and_write	housewife		others	Labor	muslim		urban	42000	1				yes	6	yes	start_anc_with_midwife__not_referred	elective_c_s	cesarean_delivery	yes__there_is_emergency_intervention	pain_medication_received_after_requestin	day	monday_to_friday	64	5	Surgeons	yes	yes	no	strongly_agree	strongly_agree	strongly_agree	strongly_agree	strongly_agree	strongly_agree	strongly_agree	strongly_agree	strongly_agree	strongly_agree	strongly_agree	agree	agree	strongly_agree	strongly_agree	strongly_agree	strongly_agree	strongly_agree
25	married	above_secondary	secondary__grade_9_12	others	Farmers	housewife		muslim		rural	50000	1				yes	9	yes	start_anc_with_midwife__not_referred	elective_c_s	cesarean_delivery	yes__there_is_emergency_intervention	pain_medication_received_after_requestin	day	monday_to_friday	23	24	Surgeons	no	no	no	disagree	disagree	disagree	disagree	disagree	disagree	disagree	disagree	disagree	disagree	disagree	disagree	neutral	neutral	neutral	neutral	disagree	disagree
21	married	option_1	primary__grade_1_8	housewife		merchant		orthodox		urban	2000	1				no		yes	start_anc_with_midwife__referred_during__1	spontaneous	vaginally	yes__but_no_emergency_intervention	pain_medication_received_without_request	night	monday_to_friday	24	1	Midwife	no	no	no	agree	agree	agree	agree	neutral	disagree	disagree	disagree	disagree	disagree	agree	neutral	disagree	disagree	agree	disagree	disagree	neutral
25	married	primary__grade_1_8	above_secondary	ngo		ngo		orthodox		urban	168000	1				yes	3	yes	start_anc_with_midwife__referred_during_	spontaneous	vaginally	yes__there_is_emergency_intervention	no_medication_received_after_requesting	day	monday_to_friday	26	24	Midwifery	yes	no	no	strongly_agree	strongly_agree	strongly_agree	strongly_agree	strongly_agree	strongly_agree	strongly_agree	strongly_agree	strongly_agree	strongly_agree	strongly_agree	strongly_agree	strongly_agree	strongly_agree	agree	agree	agree	agree
32	married	above_secondary	above_secondary	ngo		others	Drivers	protestant		urban	75	3	3	yes	no	yes	6	yes	start_anc_with_midwife__referred_during_	elective_c_s	cesarean_delivery	yes__but_no_emergency_intervention	pain_medication_received_after_requestin	day	monday_to_friday	6	4	Surgeons	no	no	no	agree	agree	agree	agree	strongly_agree	agree	agree	agree	agree	agree	agree	agree	agree	agree	agree	agree	agree	agree
25	married	primary__grade_1_8	secondary__grade_9_12	housewife		others	Farmers	muslim		rural	60000	2	2	yes	no	yes	8	yes	start_anc_with_midwife__referred_during_	spontaneous	vaginally	yes__but_no_emergency_intervention	not_requested	day	monday_to_friday	3	1	Midwifery	yes	no	no	agree	agree	strongly_agree	strongly_agree	strongly_agree	strongly_agree	strongly_agree	strongly_agree	strongly_agree	strongly_agree	strongly_agree	agree	agree	agree	agree	agree	agree	agree
23	married	secondary__grade_9_12	secondary__grade_9_12	housewife		others	Driver	muslim		urban	100000	2	2	no	no	yes	8	yes	start_anc_with_midwife__referred_during_	elective_c_s	cesarean_delivery	yes__but_no_emergency_intervention	no_medication_received_after_requesting	day	monday_to_friday	10	3	Surgeons	no	no	no	agree	agree	agree	agree	strongly_agree	agree	agree	agree	agree	agree	agree	agree	agree	agree	agree	agree	agree	agree
45	married	primary__grade_1_8	secondary__grade_9_12	housewife		others	Farmer	orthodox		urban	20000	9	8	yes	no	yes	6	no	start_anc_with_midwife__referred_during__1	spontaneous	vaginally	yes__but_no_emergency_intervention	pain_medication_received_without_request	day	monday_to_friday	6	2	Midwife	no	no	no	strongly_agree	strongly_agree	agree	agree	neutral	disagree	disagree	disagree	disagree	agree	agree	agree	neutral	neutral	agree	neutral	neutral	agree
19	married	primary__grade_1_8	primary__grade_1_8	merchant		ngo		muslim		urban	100000	1				yes	2	yes	start_anc_with_midwife__not_referred	elective_c_s	cesarean_delivery	yes__there_is_emergency_intervention	no_medication_received_after_requesting	night	monday_to_friday	10	4	Surgeons	no	no	no	agree	agree	agree	agree	agree	agree	agree	neutral	neutral	neutral	agree	agree	agree	neutral	neutral	neutral	neutral	neutral
25	married	secondary__grade_9_12	above_secondary	housewife		others	Teacher	muslim		urban	5000	2	1	no	no	yes	5	yes	start_anc_with_midwife__referred_during_	elective_c_s	cesarean_delivery	yes__but_no_emergency_intervention	pain_medication_received_without_request	night	monday_to_friday	24	3	Surgeon	no	no	no	strongly_agree	agree	neutral	agree	neutral	disagree	neutral	disagree	agree	agree	agree	agree	strongly_agree	agree	agree	agree	agree	agree
30	married	primary__grade_1_8	primary__grade_1_8	housewife		others	Farmers	muslim		rural	100000	5	5	no	yes	yes	8	yes	start_anc_with_midwife__not_referred	spontaneous	vaginally	yes__but_no_emergency_intervention	no_medication_received_after_requesting	day	monday_to_friday	4	2	Midwifery	no	no	no	agree	agree	agree	agree	agree	agree	agree	agree	neutral	agree	agree	agree	agree	agree	agree	agree	agree	agree
24	married	above_secondary	above_secondary	government_employee		government_employee		muslim		rural	45000	2	2	yes	yes	yes	4	yes	start_anc_with_midwife__not_referred	spontaneous	vaginally	yes__but_no_emergency_intervention	no_medication_received_after_requesting	day	monday_to_friday	4	2	Midwifery	no	no	no	agree	agree	agree	neutral	agree	agree	agree	agree	agree	agree	agree	agree	agree	agree	agree	agree	agree	agree
20	married	secondary__grade_9_12	above_secondary	housewife		others	Farmers	muslim		rural	100000	1				yes	5	yes	start_anc_with_midwife__not_referred	spontaneous	vaginally	yes__but_no_emergency_intervention	no_medication_received_after_requesting	day	monday_to_friday	8	3	Midwifery	no	no	yes	agree	agree	agree	agree	agree	agree	agree	agree	agree	agree	strongly_agree	agree	agree	agree	agree	agree	agree	agree
18	married	primary__grade_1_8	primary__grade_1_8	housewife		merchant		muslim		rural	5000	1				yes	3	no	start_anc_with_midwife__referred_during_	induction	vaginally	yes__but_no_emergency_intervention	not_requested	night	monday_to_friday	24	2	Midwife	no	no	no	agree	neutral	neutral	agree	neutral	disagree	disagree	disagree	disagree	neutral	neutral	agree	agree	neutral	neutral	agree	neutral	agree
30	married	option_2	primary__grade_1_8	housewife		others	Teacher	muslim		rural	100000	6	4	yes	no	no		no	start_anc_with_midwife__not_referred	spontaneous	vaginally	yes__but_no_emergency_intervention	no_medication_received_after_requesting	day	monday_to_friday	10	4	Midwifery	no	no	no	agree	agree	agree	agree	agree	agree	agree	agree	agree	agree	strongly_agree	strongly_agree	neutral	neutral	neutral	agree	agree	agree
25	married	primary__grade_1_8	secondary__grade_9_12	housewife		housewife		muslim		urban	100000	3	3	yes	no	yes	8	yes	start_anc_with_midwife__not_referred	elective_c_s	cesarean_delivery	yes__there_is_emergency_intervention	pain_medication_received_after_requestin	day	monday_to_friday	10	4	Surgeons	no	no	no	agree	agree	neutral	neutral	agree	neutral	neutral	neutral	neutral	neutral	agree	agree	agree	neutral	neutral	neutral	agree	agree
25	married	secondary__grade_9_12	secondary__grade_9_12	housewife		others	Drivers	muslim		rural	120000	2	2	no	no	yes	8	yes	start_anc_with_midwife__not_referred	elective_c_s	cesarean_delivery	yes__but_no_emergency_intervention	pain_medication_received_after_requestin	night	monday_to_friday	12	6	Surgeons	no	no	no	agree	agree	agree	neutral	neutral	agree	agree	agree	agree	agree	agree	agree	agree	agree	agree	agree	agree	agree
18	married	primary__grade_1_8	primary__grade_1_8	housewife		merchant		muslim		rural	2000	1				yes	5	yes	start_anc_with_midwife__referred_during_	spontaneous	vaginally	yes__but_no_emergency_intervention	not_requested	day	monday_to_friday	3	3	Midwife	yes	no	no	agree	neutral	neutral	neutral	disagree	disagree	disagree	disagree	disagree	neutral	agree	agree	neutral	neutral	disagree	agree	agree	neutral
30	married	above_secondary	above_secondary	others	Teacher	others	Teacher	muslim		urban	216000	3	3	yes	no	yes	8	yes	start_anc_with_midwife__referred_during_	spontaneous	vaginally	yes__but_no_emergency_intervention	no_medication_received_after_requesting	day	monday_to_friday	24	2	Midwifery	no	no	no	agree	agree	agree	agree	agree	agree	agree	agree	agree	agree	agree	agree	agree	agree	agree	agree	agree	agree
27	married	secondary__grade_9_12	secondary__grade_9_12	others	Employees	others	Drivers	muslim		urban	600000	1				yes	4	yes	start_anc_with_midwife__referred_during_	spontaneous	vaginally	yes__but_no_emergency_intervention	no_medication_received_after_requesting	day	monday_to_friday	9	2	Midwifery	no	no	no	agree	strongly_agree	strongly_agree	strongly_agree	strongly_agree	strongly_agree	strongly_agree	strongly_agree	strongly_agree	strongly_agree	strongly_agree	strongly_agree	strongly_agree	strongly_agree	strongly_agree	strongly_agree	strongly_agree	strongly_agree
28	married	primary__grade_1_8	secondary__grade_9_12	housewife		others	Driver	muslim		urban	10000	6	5	yes	no	yes	7	yes	start_anc_with_midwife__referred_during__1	spontaneous	vaginally	yes__but_no_emergency_intervention	not_requested	day	monday_to_friday	24	4	Midwife	no	no	yes	agree	neutral	agree	agree	neutral	neutral	neutral	agree	disagree	neutral	agree	agree	neutral	neutral	neutral	agree	neutral	agree
25	married	primary__grade_1_8	secondary__grade_9_12	housewife		others	Teacher	orthodox		urban	100000	3	3	yes	no	no		no	start_anc_with_midwife__not_referred	spontaneous	vaginally	yes__but_no_emergency_intervention	no_medication_received_after_requesting	day	monday_to_friday	10	3	Midwifery	no	no	no	agree	neutral	neutral	neutral	agree	agree	agree	agree	agree	agree	agree	agree	agree	neutral	neutral	neutral	neutral	neutral
30	married	primary__grade_1_8	primary__grade_1_8	housewife		merchant		muslim		rural	200000	5	4	yes	no	yes	8	yes	start_anc_with_midwife__referred_during_	spontaneous	vaginally	yes__but_no_emergency_intervention	no_medication_received_after_requesting	day	monday_to_friday	10	4	Midwifery	no	no	no	agree	agree	agree	neutral	agree	agree	agree	agree	agree	agree	agree	agree	agree	agree	agree	neutral	neutral	neutral
28	married	secondary__grade_9_12	secondary__grade_9_12	housewife		ngo		muslim		urban	250000	5	3	yes	yes	yes	10	yes	start_anc_with_midwife__referred_during_	spontaneous	vaginally	yes__but_no_emergency_intervention	pain_medication_received_after_requestin	day	monday_to_friday	10	6	Midwifery	yes	yes	yes	agree	agree	agree	agree	strongly_agree	strongly_agree	strongly_agree	strongly_agree	strongly_agree	strongly_agree	strongly_agree	strongly_agree	agree	agree	agree	agree	agree	agree
38	married	secondary__grade_9_12	above_secondary	housewife		others	Drivers	protestant		urban	20000	9	9	yes	yes	yes	9	no	start_anc_with_midwife__not_referred	elective_c_s	cesarean_delivery	yes__but_no_emergency_intervention	no_medication_received_after_requesting	day	monday_to_friday	10	10	Midwife	no	no	yes	agree	agree	agree	agree	agree	agree	agree	agree	agree	agree	agree	agree	agree	agree	agree	agree	agree	agree
20	married	secondary__grade_9_12	primary__grade_1_8	housewife		others	Farmer	muslim		rural	10000	3	2	yes	no	yes	5	no	start_anc_with_midwife__referred_during_	spontaneous	vaginally	yes__but_no_emergency_intervention	not_requested	day	monday_to_friday	24	2	Midwife	no	no	yes	neutral	agree	neutral	neutral	neutral	disagree	disagree	disagree	disagree	agree	agree	agree	agree	neutral	neutral	agree	agree	neutral
18	married	primary__grade_1_8	secondary__grade_9_12	housewife		others	Farmer	muslim		rural	5000	1				yes	5	yes	no_anc__i_came_here_during_labor	spontaneous	vaginally	yes__but_no_emergency_intervention	not_requested	day	monday_to_friday	5	2	Midwife	no	no	no	agree	neutral	neutral	agree	disagree	disagree	disagree	disagree	disagree	agree	agree	agree	neutral	neutral	neutral	agree	neutral	agree
28	married	above_secondary	above_secondary	others	Teacher	others	Teacher	protestant		urban	15000	2	2	yes	no	yes	4	yes	no_anc__i_came_here_during_labor	spontaneous	cesarean_delivery	yes__but_no_emergency_intervention	pain_medication_received_without_request	day	monday_to_friday	72	8	Surgeon	no	no	no	agree	agree	agree	agree	agree	agree	agree	disagree	agree	agree	agree	agree	strongly_agree	agree	agree	agree	agree	agree
28	married	option_1	secondary__grade_9_12	merchant		others	Farmers	muslim		urban	100000	3	3	yes	no	yes	4	yes	start_anc_with_midwife__referred_during_	spontaneous	vaginally	yes__but_no_emergency_intervention	not_requested	day	monday_to_friday	5	2	Midwifery	no	no	no	agree	neutral	agree	strongly_agree	agree	agree	agree	agree	agree	agree	agree	agree	agree	agree	agree	agree	agree	agree
30	married	primary__grade_1_8	secondary__grade_9_12	housewife		others	Farmer	muslim		rural	2000	6	6	yes	no	yes	8	yes	no_anc__i_came_here_during_labor	spontaneous	vaginally	yes__but_no_emergency_intervention	not_requested	night	monday_to_friday	16	3	Midwife	no	no	no	agree	neutral	neutral	neutral	neutral	neutral	neutral	neutral	disagree	neutral	agree	agree	neutral	disagree	neutral	neutral	neutral	agree
25	married	option_1	secondary__grade_9_12	merchant		merchant		orthodox		urban	3000	1				yes	4	yes	start_anc_with_midwife__referred_during_	spontaneous	vaginally	yes__but_no_emergency_intervention	not_requested	day	monday_to_friday	18	6	Midwife	no	no	no	neutral	neutral	neutral	neutral	disagree	disagree	neutral	disagree	disagree	neutral	agree	agree	neutral	agree	neutral	neutral	neutral	agree
17	married	secondary__grade_9_12	above_secondary	housewife		others	Coach	orthodox		urban	5000	1				yes	4	yes	start_anc_with_midwife__referred_during_	spontaneous	vaginally	yes__but_no_emergency_intervention	pain_medication_received_without_request	day	monday_to_friday	72	5	Midwife	no	no	no	agree	agree	agree	agree	neutral	neutral	neutral	neutral	agree	agree	agree	agree	agree	agree	agree	agree	agree	agree
22	married	secondary__grade_9_12	above_secondary	housewife		others	Teacher	protestant		urban	6000	1				yes	4	yes	no_anc__i_came_here_during_labor	spontaneous	vaginally	yes__but_no_emergency_intervention	not_requested	night	monday_to_friday	72	8	Midwife	no	no	yes	neutral	neutral	neutral	agree	neutral	neutral	disagree	disagree	disagree	neutral	neutral	agree	agree	disagree	neutral	agree	neutral	agree
22	married	primary__grade_1_8	primary__grade_1_8	merchant		merchant		orthodox		urban	10000	1				yes	4	yes	start_anc_with_midwife__referred_during_	spontaneous	vaginally	yes__but_no_emergency_intervention	not_requested	day	monday_to_friday	8	6	Midwife	no	no	no	neutral	neutral	disagree	disagree	neutral	neutral	neutral	disagree	disagree	neutral	agree	agree	neutral	neutral	agree	neutral	neutral	agree
25	married	primary__grade_1_8	primary__grade_1_8	housewife		others	Farmers	muslim		rural	50000	5	5	yes	no	yes	5	yes	start_anc_with_midwife__not_referred	spontaneous	vaginally	yes__but_no_emergency_intervention	no_medication_received_after_requesting	day	monday_to_friday	2	1	Midwifery	no	no	no	agree	agree	agree	agree	agree	agree	agree	neutral	neutral	neutral	neutral	neutral	neutral	neutral	neutral	neutral	agree	agree
25	married	primary__grade_1_8	secondary__grade_9_12	housewife		others	Drivers	orthodox		urban	40000	4	1	yes	no	yes	8	yes	start_anc_with_midwife__not_referred	spontaneous	vaginally	no	no_medication_received_after_requesting	day	monday_to_friday	10	4	Midwifery	no	no	no	agree	agree	agree	neutral	agree	agree	neutral	neutral	neutral	neutral	agree	agree	agree	agree	agree	agree	agree	agree
18	married	primary__grade_1_8	primary__grade_1_8	housewife		merchant		protestant		urban	200000	4	3	no	no	no		no	start_anc_with_midwife__not_referred	spontaneous	vaginally	yes__but_no_emergency_intervention	no_medication_received_after_requesting	day	monday_to_friday	5	1	Midwifery	no	no	no	agree	agree	neutral	neutral	strongly_agree	strongly_agree	strongly_agree	agree	agree	agree	agree	agree	neutral	agree	agree	strongly_agree	neutral	agree
28	married	above_secondary	above_secondary	others	Banker	government_employee		orthodox		urban	45000	1				yes	6	yes	no_anc__i_came_here_during_labor	spontaneous	cesarean_delivery	yes__there_is_emergency_intervention	pain_medication_received_after_requestin	day	monday_to_friday	24	6	Surgeon	no	no	yes	strongly_agree	strongly_agree	agree	strongly_agree	agree	agree	agree	agree	agree	agree	agree	agree	agree	agree	agree	agree	agree	agree
25	married	secondary__grade_9_12	primary__grade_1_8	housewife		merchant		muslim		urban	3000	3	2	yes	yes	yes	6	yes	no_anc__i_came_here_during_labor	spontaneous	vaginally	yes__but_no_emergency_intervention	not_requested	night	monday_to_friday	96	4	Midwife	no	no	no	agree	neutral	neutral	agree	disagree	disagree	disagree	neutral	disagree	agree	agree	agree	agree	agree	agree	agree	agree	agree
27	married	primary__grade_1_8	primary__grade_1_8	others	Farmer	others	Farmer	muslim		rural	5000	7	7	yes	no	yes	2	yes	no_anc__i_came_here_during_labor	spontaneous	vaginally	yes__but_no_emergency_intervention	not_requested	night	monday_to_friday	96	2	Midwife	yes	yes	no	agree	agree	agree	agree	neutral	disagree	neutral	neutral	disagree	agree	agree	agree	agree	agree	agree	agree	agree	agree
23	married	option_1	primary__grade_1_8	housewife		others	Farmer	muslim		rural	60000	3	3	yes	no	yes	4	yes	start_anc_with_midwife__referred_during_	spontaneous	vaginally	no	not_requested	day	monday_to_friday	8	9	BSC MW	no	no	no	agree	agree	agree	agree	agree	agree	agree	agree	agree	agree	strongly_agree	agree	agree	agree	agree	agree	agree	agree
30	married	option_1	primary__grade_1_8	housewife		others	Farmers	muslim		rural	50000	8	7	yes	yes	yes	2	no	start_anc_with_midwife__not_referred	spontaneous	vaginally	yes__but_no_emergency_intervention	no_medication_received_after_requesting	day	monday_to_friday	4	2	Midwifery	no	no	no	strongly_agree	strongly_agree	strongly_agree	agree	strongly_agree	agree	agree	agree	agree	agree	agree	agree	agree	agree	agree	agree	agree	strongly_agree
25	married	above_secondary	primary__grade_1_8	merchant		merchant		orthodox		urban	100000	1				yes	8	yes	start_anc_with_midwife__not_referred	spontaneous	vaginally	yes__but_no_emergency_intervention	no_medication_received_after_requesting	day	monday_to_friday	2	1	Midwifery	no	no	no	agree	agree	agree	agree	agree	agree	agree	agree	agree	agree	strongly_agree	agree	agree	neutral	neutral	neutral	agree	agree
30	married	primary__grade_1_8	above_secondary	housewife		others	Teacher	muslim		urban	150000	8	7	yes	no	yes	15	no	start_anc_with_midwife__not_referred	spontaneous	vaginally	no	no_medication_received_after_requesting	day	monday_to_friday	14	4	Midwifery	no	no	no	agree	agree	agree	agree	agree	agree	neutral	neutral	neutral	agree	agree	neutral	agree	agree	agree	agree	agree	agree
30	married	above_secondary	above_secondary	government_employee		government_employee		muslim		urban	210000	2	2	yes	no	yes	8	yes	start_anc_with_midwife__referred_during_	spontaneous	vaginally	yes__but_no_emergency_intervention	not_requested	day	monday_to_friday	11	4	Midwifery	no	no	no	agree	strongly_agree	strongly_agree	strongly_agree	strongly_agree	strongly_agree	strongly_agree	strongly_agree	strongly_agree	agree	neutral	neutral	neutral	neutral	neutral	agree	agree	agree
25	married	option_1	read___write_only	housewife		others	Farmer	muslim		rural	70000	4	3	yes	no	yes	3	yes	start_anc_with_midwife__referred_during_	spontaneous	vaginally	no	pain_medication_received_without_request	night	monday_to_friday	6	10	BSC/MW	no	no	no	agree	agree	agree	agree	agree	agree	agree	agree	agree	agree	agree	agree	agree	agree	agree	agree	agree	agree
30	married	option_1	can_t_read_and_write	housewife		housewife		muslim		rural	20000	6	5	yes	no	yes	2	yes	start_anc_with_midwife__not_referred	spontaneous	vaginally	yes__but_no_emergency_intervention	pain_medication_received_without_request	night	monday_to_friday	24	18	BSC MW	no	no	no	strongly_agree	agree	agree	agree	agree	agree	agree	agree	agree	agree	agree	strongly_agree	agree	agree	agree	agree	agree	agree
20	married	option_1	read___write_only	housewife		others	Farmer	muslim		rural	20000	1				no		yes	start_anc_with_midwife__not_referred	induction	vaginally	yes__but_no_emergency_intervention	pain_medication_received_without_request	day	monday_to_friday	96	12	BSC MW	yes	yes	yes	agree	agree	agree	agree	agree	agree	agree	agree	agree	agree	agree	agree	agree	agree	agree	agree	agree	agree
29	married	primary__grade_1_8	secondary__grade_9_12	housewife		merchant		muslim		urban	40000	7	6	yes	no	yes	5	no	start_anc_with_midwife__referred_during_	spontaneous	vaginally	no	not_requested	day	monday_to_friday	7	10	Midwife	no	no	no	agree	neutral	agree	neutral	agree	agree	disagree	agree	disagree	disagree	neutral	neutral	agree	agree	agree	agree	neutral	agree
30	married	secondary__grade_9_12	primary__grade_1_8	housewife		others	Farmer	muslim		rural	35000	6	5	yes	no	no		no	start_anc_with_midwife__referred_during__1	spontaneous	vaginally	yes__but_no_emergency_intervention	not_requested	night	monday_to_friday	5	9	Midwife	no	no	no	disagree	neutral	agree	neutral	agree	neutral	agree	agree	agree	disagree	neutral	neutral	neutral	disagree	agree	disagree	disagree	disagree
28	married	secondary__grade_9_12	primary__grade_1_8	housewife		merchant		muslim		urban	50000	6	5	yes	no	no		no	start_anc_with_midwife__referred_during_	spontaneous	vaginally	no	not_requested	day	monday_to_friday	6	8	Midwife	no	no	no	disagree	neutral	neutral	disagree	neutral	disagree	disagree	disagree	agree	disagree	disagree	disagree	strongly_disagree	disagree	disagree	disagree	disagree	disagree
30	married	above_secondary	above_secondary	government_employee		government_employee		orthodox		urban	70000	6	5	yes	no	yes	5	yes	start_anc_with_midwife__referred_during_	spontaneous	vaginally	no	not_requested	night	monday_to_friday	6	7	Midwife	no	no	no	agree	disagree	neutral	agree	neutral	disagree	neutral	agree	disagree	disagree	agree	neutral	disagree	disagree	neutral	agree	disagree	agree
29	married	secondary__grade_9_12	primary__grade_1_8	housewife		merchant		protestant		urban	60000	5	4	yes	no	yes	4	yes	start_anc_with_midwife__referred_during_	spontaneous	vaginally	no	not_requested	day	monday_to_friday	8	12	Midwife	yes	no	no	neutral	disagree	agree	disagree	strongly_agree	neutral	disagree	strongly_agree	disagree	disagree	neutral	neutral	strongly_disagree	neutral	neutral	agree	neutral	disagree
28	married	primary__grade_1_8	read___write_only	merchant		merchant		protestant		urban	60000	5	4	yes	no	yes	4	no	start_anc_with_midwife__referred_during_	spontaneous	vaginally	no	not_requested	night	weekend	5	7	Midwife	no	no	no	disagree	disagree	neutral	disagree	neutral	agree	neutral	agree	neutral	disagree	agree	neutral	disagree	disagree	neutral	neutral	disagree	disagree
28	married	secondary__grade_9_12	secondary__grade_9_12	housewife		merchant		protestant		urban	70000	4	3	yes	no	yes	3	yes	start_anc_with_midwife__not_referred	spontaneous	vaginally	no	not_requested	day	weekend	5	8	Midwife	no	no	no	disagree	neutral	agree	disagree	agree	agree	neutral	neutral	agree	neutral	neutral	disagree	neutral	neutral	disagree	agree	disagree	neutral
29	married	above_secondary	above_secondary	government_employee		government_employee		orthodox		urban	84852	3	2	yes	no	yes	6	yes	start_anc_with_midwife__referred_during_	spontaneous	vaginally	no	not_requested	night	weekend	4	6	Midwife	no	no	no	agree	agree	agree	agree	strongly_agree	strongly_agree	agree	agree	agree	neutral	strongly_agree	agree	neutral	neutral	agree	agree	agree	neutral
30	married	secondary__grade_9_12	primary__grade_1_8	housewife		others	Farmer	muslim		urban	50000	6	4	yes	yes	yes	3	no	start_anc_with_midwife__not_referred	spontaneous	vaginally	no	not_requested	night	weekend	3	8	Midwife	yes	no	no	neutral	disagree	agree	agree	neutral	disagree	agree	strongly_agree	disagree	agree	agree	disagree	agree	agree	disagree	strongly_agree	agree	neutral
31	married	secondary__grade_9_12	primary__grade_1_8	housewife		others	Driver	muslim		urban	40000	4	3	yes	no	yes	5	yes	start_anc_with_midwife__referred_during_	spontaneous	vaginally	no	not_requested	day	weekend	3	5	Midwife	no	no	yes	neutral	disagree	neutral	neutral	agree	neutral	disagree	disagree	neutral	agree	disagree	agree	neutral	agree	neutral	agree	agree	neutral
27	married	option_1	can_t_read_and_write	others	Daily laborer	others	Daily laborer	muslim		rural	30000	5	3	yes	yes	yes	5	no	start_anc_with_midwife__referred_during_	spontaneous	vaginally	no	not_requested	day	weekend	2	6	Midwife	no	yes	no	neutral	strongly_agree	neutral	disagree	neutral	neutral	disagree	neutral	disagree	disagree	agree	neutral	disagree	disagree	neutral	neutral	neutral	agree
28	married	secondary__grade_9_12	secondary__grade_9_12	merchant		merchant		muslim		urban	60000	3	2	no	no	yes	4	no	start_anc_with_midwife__not_referred	spontaneous	vaginally	no	not_requested	night	weekend	3	8	Midwife	no	no	yes	disagree	neutral	agree	disagree	strongly_agree	disagree	neutral	agree	disagree	agree	neutral	disagree	disagree	neutral	neutral	neutral	strongly_agree	disagree
25	married	primary__grade_1_8	secondary__grade_9_12	housewife		others	Farmer	muslim		rural	40000	5	4	yes	no	yes	4	no	start_anc_with_midwife__not_referred	spontaneous	vaginally	no	not_requested	night	weekend	5	7	Midwife	no	no	no	disagree	agree	neutral	neutral	neutral	neutral	disagree	agree	neutral	agree	neutral	neutral	neutral	agree	strongly_agree	neutral	neutral	strongly_agree
30	married	secondary__grade_9_12	primary__grade_1_8	housewife		merchant		protestant		urban	40000	5	3	yes	yes	yes	3	no	start_anc_with_midwife__not_referred	spontaneous	vaginally	no	not_requested	night	weekend	3	8	Midwife	no	no	no	disagree	agree	neutral	disagree	neutral	strongly_agree	agree	agree	disagree	agree	agree	agree	neutral	neutral	disagree	agree	agree	neutral
35	married	option_1	read___write_only	housewife		others	Farmer	muslim		rural	30000	9	7	yes	no	yes	2	no	start_anc_with_midwife__referred_during__1	spontaneous	vaginally	no	not_requested	night	weekend	4	8	Midwife	no	no	no	neutral	disagree	neutral	agree	agree	agree	neutral	strongly_agree	agree	disagree	strongly_agree	agree	agree	agree	neutral	disagree	agree	agree
26	married	secondary__grade_9_12	secondary__grade_9_12	housewife		merchant		muslim		rural	40000	4	3	yes	no	no		no	start_anc_with_midwife__referred_during__1	spontaneous	vaginally	no	not_requested	day	monday_to_friday	3	10	Midwife	no	no	no	disagree	neutral	strongly_agree	agree	agree	agree	disagree	neutral	neutral	neutral	neutral	agree	disagree	strongly_agree	agree	agree	neutral	disagree
28	married	option_2	primary__grade_1_8	merchant		merchant		orthodox		urban	60000	5	4	yes	no	yes	4	yes	start_anc_with_midwife__referred_during__1	spontaneous	vaginally	no	not_requested	day	monday_to_friday	3	8	Midwife	no	no	no	neutral	disagree	neutral	neutral	agree	agree	agree	agree	disagree	neutral	agree	neutral	strongly_disagree	neutral	agree	agree	agree	neutral
32	married	secondary__grade_9_12	secondary__grade_9_12	housewife		others	Daily laborer	muslim		urban	20000	4	3	yes	no	no		no	start_anc_with_midwife__referred_during__1	spontaneous	vaginally	yes__but_no_emergency_intervention	not_requested	day	monday_to_friday	3	5	Midwife	no	no	no	neutral	neutral	agree	agree	strongly_agree	strongly_agree	agree	disagree	disagree	neutral	neutral	neutral	strongly_disagree	disagree	disagree	agree	neutral	agree
32	married	secondary__grade_9_12	primary__grade_1_8	housewife		merchant		orthodox		rural	35000	6	5	yes	no	no		yes	start_anc_with_midwife__referred_during__1	spontaneous	vaginally	yes__but_no_emergency_intervention	no_medication_received_after_requesting	day	monday_to_friday	2	5	Midwife	no	no	no	disagree	disagree	neutral	neutral	agree	agree	disagree	agree	neutral	agree	neutral	neutral	neutral	agree	neutral	disagree	neutral	neutral
31	married	primary__grade_1_8	secondary__grade_9_12	housewife		merchant		protestant		rural	45000	7	5	yes	yes	no		no	start_anc_with_midwife__referred_during__1	spontaneous	vaginally	yes__but_no_emergency_intervention	not_requested	day	monday_to_friday	2	4	Midwife	no	no	no	disagree	neutral	agree	agree	agree	neutral	neutral	strongly_agree	agree	neutral	agree	neutral	neutral	disagree	neutral	agree	disagree	agree
27	married	primary__grade_1_8	primary__grade_1_8	merchant		merchant		protestant		urban	60000	5	4	yes	no	no		no	start_anc_with_midwife__referred_during__1	spontaneous	vaginally	yes__but_no_emergency_intervention	no_medication_received_after_requesting	day	monday_to_friday	3	7	Midwife	no	no	no	neutral	strongly_disagree	neutral	agree	neutral	agree	disagree	agree	agree	neutral	neutral	neutral	neutral	disagree	disagree	agree	strongly_agree	agree
30	married	secondary__grade_9_12	read___write_only	housewife		merchant		catholic		urban	20000	4	3	yes	no	no		no	start_anc_with_midwife__referred_during__1	spontaneous	vaginally	yes__but_no_emergency_intervention	no_medication_received_after_requesting	day	monday_to_friday	2	8	Midwife	no	no	no	neutral	neutral	disagree	disagree	neutral	neutral	neutral	neutral	neutral	neutral	agree	neutral	neutral	disagree	neutral	neutral	agree	agree
27	married	primary__grade_1_8	read___write_only	housewife		merchant		orthodox		urban	25000	6	4	no	no	no		no	start_anc_with_midwife__referred_during__1	spontaneous	vaginally	yes__but_no_emergency_intervention	no_medication_received_after_requesting	day	monday_to_friday	2	5	Midwife	no	no	no	neutral	disagree	agree	neutral	agree	agree	neutral	neutral	neutral	agree	agree	neutral	disagree	disagree	neutral	neutral	agree	agree
28	married	secondary__grade_9_12	secondary__grade_9_12	housewife		merchant		protestant		urban	50000	6	5	yes	no	no		no	no_anc__i_came_here_during_labor	spontaneous	instrumental_delivery	yes__but_no_emergency_intervention	no_medication_received_after_requesting	day	monday_to_friday	2	4	Midwife	no	no	no	neutral	agree	strongly_agree	agree	strongly_agree	strongly_agree	agree	agree	neutral	disagree	agree	neutral	neutral	neutral	agree	strongly_agree	agree	agree
29	married	secondary__grade_9_12	secondary__grade_9_12	housewife		others	Driver	orthodox		urban	56000	5	4	yes	no	no		no	start_anc_with_midwife__not_referred	spontaneous	vaginally	yes__but_no_emergency_intervention	no_medication_received_after_requesting	day	monday_to_friday	3	1	Midwife	no	no	no	neutral	agree	agree	agree	strongly_agree	strongly_agree	neutral	strongly_agree	agree	agree	agree	strongly_agree	neutral	disagree	neutral	agree	strongly_agree	agree
32	married	secondary__grade_9_12	above_secondary	housewife		merchant		catholic		urban	30000	5	4	yes	no	no		no	no_anc__i_came_here_during_labor	spontaneous	vaginally	no	not_requested	day	monday_to_friday	4	6	Midwife	no	no	no	neutral	agree	agree	neutral	neutral	neutral	strongly_agree	strongly_agree	agree	agree	neutral	agree	agree	agree	agree	agree	neutral	neutral
26	married	secondary__grade_9_12	secondary__grade_9_12	merchant		merchant		protestant		urban	35000	4	3	yes	no	no		no	no_anc__i_came_here_during_labor	spontaneous	vaginally	no	no_medication_received_after_requesting	day	weekend	3	4	Midwife	no	no	no	neutral	strongly_disagree	neutral	neutral	neutral	neutral	neutral	agree	neutral	agree	disagree	agree	neutral	disagree	disagree	agree	strongly_agree	agree
32	married	option_1	primary__grade_1_8	housewife		others	Farmer	muslim		rural	40000	8	7	yes	no	no		no	start_anc_with_midwife__referred_during__1	spontaneous	instrumental_delivery	yes__but_no_emergency_intervention	no_medication_received_after_requesting	day	weekend	5	7	Midwife and Nurse	no	no	no	neutral	agree	agree	agree	agree	strongly_agree	neutral	agree	neutral	agree	strongly_agree	agree	agree	agree	agree	agree	disagree	neutral
30	married	secondary__grade_9_12	primary__grade_1_8	housewife		merchant		protestant		rural	30000	5	4	yes	no	yes	4	no	start_anc_with_midwife__referred_during__1	spontaneous	vaginally	no	no_medication_received_after_requesting	day	weekend	3	5	Midwife	no	no	no	disagree	neutral	agree	neutral	strongly_agree	strongly_agree	agree	agree	neutral	neutral	strongly_agree	neutral	neutral	agree	agree	strongly_agree	agree	agree
32	married	primary__grade_1_8	secondary__grade_9_12	housewife		others	Farmer	orthodox		urban	60000	6	5	yes	no	yes	6	no	start_anc_with_midwife__referred_during__1	spontaneous	vaginally	no	no_medication_received_after_requesting	day	weekend	2	3	Midwife	no	no	no	neutral	strongly_agree	disagree	agree	strongly_agree	agree	neutral	agree	disagree	agree	strongly_agree	agree	disagree	neutral	agree	strongly_agree	agree	neutral
30	married	above_secondary	above_secondary	government_employee		government_employee		muslim		urban	82000	6	4	yes	yes	yes	4	yes	start_anc_with_midwife__not_referred	spontaneous	vaginally	no	no_medication_received_after_requesting	day	monday_to_friday	22	5	Mudwife	no	no	no	neutral	neutral	neutral	neutral	strongly_agree	strongly_agree	neutral	agree	agree	neutral	agree	strongly_agree	disagree	agree	agree	agree	strongly_agree	agree
25	married	primary__grade_1_8	primary__grade_1_8	housewife		merchant		muslim		rural	30000	3	3	yes	yes	yes	8	yes	start_anc_with_midwife__not_referred	spontaneous	vaginally	no	pain_medication_received_without_request	day	monday_to_friday	8	3	Bsc Midwifery	no	no	no	strongly_agree	strongly_agree	strongly_agree	strongly_agree	strongly_agree	strongly_agree	strongly_agree	strongly_agree	agree	agree	strongly_agree	strongly_agree	strongly_agree	strongly_agree	strongly_agree	strongly_agree	strongly_agree	agree
22	married	primary__grade_1_8	primary__grade_1_8	housewife		others	Farmer	muslim		urban	22000	3	2	yes	no	yes	8	yes	start_anc_with_midwife__referred_during_	spontaneous	vaginally	yes__but_no_emergency_intervention	pain_medication_received_without_request	day	monday_to_friday	24	2	Midwifery Bsc	no	no	yes	agree	agree	strongly_agree	agree	agree	strongly_agree	agree	agree	agree	agree	agree	agree	strongly_agree	agree	agree	strongly_agree	strongly_agree	strongly_agree
21	married	primary__grade_1_8	secondary__grade_9_12	housewife		merchant		muslim		rural	50000	2	2	yes	no	yes	6	yes	start_anc_with_midwife__referred_during_	spontaneous	vaginally	yes__but_no_emergency_intervention	not_requested	day	monday_to_friday	10	4	Midwifery	no	no	yes	agree	agree	agree	strongly_agree	agree	strongly_agree	strongly_agree	strongly_agree	strongly_agree	strongly_agree	agree	strongly_agree	strongly_agree	strongly_agree	agree	strongly_agree	strongly_agree	strongly_agree
20	married	secondary__grade_9_12	secondary__grade_9_12	housewife		others	Farmer	muslim		urban	55000	1				yes	8	yes	start_anc_with_midwife__referred_during_	spontaneous	vaginally	no	not_requested	day	monday_to_friday	12	3	Midwifery Bsc	no	no	no	strongly_agree	strongly_agree	strongly_agree	agree	strongly_agree	strongly_agree	strongly_agree	agree	strongly_agree	strongly_agree	strongly_agree	strongly_agree	agree	strongly_agree	agree	strongly_agree	strongly_agree	strongly_agree
30	married	option_2	secondary__grade_9_12	housewife		government_employee		muslim		urban	20000	6	6	yes	no	yes	5	yes	start_anc_with_midwife__referred_during_	spontaneous	vaginally	yes__but_no_emergency_intervention	pain_medication_received_after_requestin	day	monday_to_friday	5	6	Ho	no	no	no	agree	strongly_agree	agree	strongly_agree	agree	strongly_agree	strongly_agree	agree	strongly_agree	agree	strongly_agree	agree	agree	agree	strongly_agree	agree	strongly_agree	agree
31	married	option_1	read___write_only	housewife		others	Farmer	muslim		urban	20000	8	8	yes	yes	yes	4	yes	start_anc_with_midwife__referred_during_	spontaneous	vaginally	yes__but_no_emergency_intervention	pain_medication_received_without_request	day	monday_to_friday	24	9	Midwifery	no	no	no	strongly_agree	strongly_agree	strongly_agree	agree	strongly_agree	strongly_agree	agree	strongly_agree	strongly_agree	agree	strongly_agree	agree	agree	strongly_agree	agree	strongly_agree	agree	strongly_agree
23	married	option_2	read___write_only	housewife		others	Farmer	muslim		urban	30000	4	4	yes	no	yes	8	yes	start_anc_with_midwife__referred_during_	spontaneous	vaginally	yes__but_no_emergency_intervention	pain_medication_received_without_request	night	weekend	24	9	Midwifery Bsc	no	no	no	strongly_agree	strongly_agree	agree	strongly_agree	agree	strongly_agree	agree	strongly_agree	agree	strongly_agree	strongly_agree	strongly_agree	strongly_agree	agree	strongly_agree	strongly_agree	agree	strongly_agree
28	married	option_2	read___write_only	housewife		merchant		muslim		urban	10000	3	3	yes	no	yes	8	yes	start_anc_with_midwife__referred_during_	spontaneous	vaginally	no	pain_medication_received_after_requestin	day	monday_to_friday	24	9	Nurse	no	no	no	strongly_agree	strongly_agree	strongly_agree	agree	strongly_agree	agree	strongly_agree	agree	strongly_agree	agree	strongly_agree	agree	strongly_agree	agree	strongly_agree	agree	strongly_agree	agree
27	married	primary__grade_1_8	secondary__grade_9_12	housewife		merchant		muslim		rural	10000	3	3	yes	no	yes	5	yes	start_anc_with_midwife__not_referred	spontaneous	vaginally	yes__but_no_emergency_intervention	not_requested	night	monday_to_friday	12	10	Midwifery	no	no	no	agree	strongly_agree	agree	strongly_agree	agree	strongly_agree	agree	strongly_agree	agree	strongly_agree	agree	strongly_agree	agree	strongly_agree	agree	strongly_agree	agree	strongly_agree
30	married	option_1	primary__grade_1_8	housewife		merchant		muslim		urban	10000	5	5	yes	no	yes	7	yes	start_anc_with_midwife__referred_during_	spontaneous	vaginally	yes__but_no_emergency_intervention	not_requested	night	monday_to_friday	12	6	Midwifery	no	no	no	agree	agree	agree	agree	strongly_agree	agree	agree	strongly_agree	agree	agree	strongly_agree	agree	strongly_agree	agree	strongly_agree	agree	strongly_agree	agree
26	married	option_2	read___write_only	others	Farmer	others	Farmer	muslim		rural	20000	4	4	yes	no	no		yes	start_anc_with_midwife__referred_during_	spontaneous	vaginally	no	pain_medication_received_after_requestin	night	weekend	12	5	Midwifery Bsc	no	no	no	agree	strongly_agree	strongly_agree	strongly_agree	agree	strongly_agree	strongly_agree	agree	strongly_agree	strongly_agree	strongly_agree	agree	strongly_agree	agree	strongly_agree	strongly_agree	agree	strongly_agree
25	married	primary__grade_1_8	read___write_only	merchant		merchant		muslim		urban	100000	4	4	yes	no	no		yes	start_anc_with_midwife__referred_during_	spontaneous	vaginally	yes__but_no_emergency_intervention	pain_medication_received_after_requestin	night	weekend	12	6	Midwifery Bsc	no	no	yes	agree	agree	strongly_agree	agree	agree	agree	agree	agree	agree	agree	agree	strongly_agree	agree	agree	strongly_agree	agree	agree	strongly_agree
21	married	option_2	read___write_only	others	Farmer	others	Farmer	muslim		rural	20000	6	6	yes	no	yes	8	yes	start_anc_with_midwife__referred_during_	spontaneous	vaginally	no	pain_medication_received_without_request	day	weekend	18	10	Midwifery Bsc	no	no	no	strongly_agree	strongly_agree	strongly_agree	agree	strongly_agree	strongly_agree	strongly_agree	strongly_agree	agree	strongly_agree	agree	strongly_agree	strongly_agree	strongly_agree	agree	strongly_agree	strongly_agree	agree
25	married	option_2	read___write_only	housewife		others	Farmer	muslim		rural	10000	4	4	yes	no	yes	8	yes	start_anc_with_midwife__referred_during_	spontaneous	vaginally	yes__but_no_emergency_intervention	pain_medication_received_without_request	night	monday_to_friday	24	14	Midwifery Bsc	no	no	yes	strongly_agree	strongly_agree	agree	strongly_agree	strongly_agree	agree	agree	strongly_agree	strongly_agree	agree	agree	agree	agree	strongly_agree	agree	strongly_agree	strongly_agree	agree
30	married	secondary__grade_9_12	secondary__grade_9_12	housewife		housewife		muslim		urban	12000	3	3	yes	no	yes	5	yes	start_anc_with_midwife__referred_during_	spontaneous	vaginally	yes__but_no_emergency_intervention	pain_medication_received_without_request	day	weekend	12	3	Midwifery Bsc	no	no	no	strongly_agree	strongly_agree	strongly_agree	strongly_agree	strongly_agree	strongly_agree	strongly_agree	agree	strongly_agree	strongly_agree	strongly_agree	agree	strongly_agree	strongly_agree	agree	strongly_agree	agree	strongly_agree
40	married	option_1	read___write_only	housewife		others	Farmer	muslim		rural	14000	9	9	yes	no	yes	8	no	start_anc_with_midwife__referred_during_	spontaneous	vaginally	yes__but_no_emergency_intervention	pain_medication_received_after_requestin	night	weekend	10	3	Midwife	no	no	yes	strongly_agree	strongly_agree	agree	strongly_agree	agree	strongly_agree	agree	strongly_agree	strongly_agree	strongly_agree	strongly_agree	strongly_agree	strongly_agree	agree	strongly_agree	agree	strongly_agree	agree
27	married	option_2	secondary__grade_9_12	merchant		merchant		muslim		urban	100000	6	6	yes	no	yes	6	yes	start_anc_with_midwife__referred_during_	spontaneous	vaginally	yes__but_no_emergency_intervention	not_requested	night	weekend	13	12	Midwifery Bsc	no	no	no	strongly_agree	agree	strongly_agree	agree	strongly_agree	agree	strongly_agree	agree	strongly_agree	agree	strongly_agree	agree	agree	strongly_agree	agree	strongly_agree	agree	strongly_agree
22	married	option_2	primary__grade_1_8	housewife		government_employee		muslim		urban	5000	4	4	yes	no	yes	4	yes	start_anc_with_midwife__referred_during_	spontaneous	vaginally	yes__but_no_emergency_intervention	pain_medication_received_without_request	day	monday_to_friday	10	6	Midwifery Bsc	no	no	yes	strongly_agree	strongly_agree	strongly_agree	strongly_agree	strongly_agree	agree	strongly_agree	agree	strongly_agree	agree	strongly_agree	agree	strongly_agree	agree	strongly_agree	strongly_agree	agree	neutral
27	married	primary__grade_1_8	primary__grade_1_8	housewife		others	Farmer	muslim		rural	1000	3	3	yes	no	yes	8	yes	start_anc_with_midwife__referred_during_	spontaneous	vaginally	yes__but_no_emergency_intervention	not_requested	day	monday_to_friday	10	12	Bsc Midwifery	no	no	yes	agree	agree	strongly_agree	agree	strongly_agree	agree	strongly_agree	agree	strongly_agree	agree	strongly_agree	agree	agree	agree	agree	agree	agree	strongly_agree
37	married	option_1	read___write_only	merchant		merchant		muslim		rural	10000	6	6	yes	no	yes	8	yes	start_anc_with_midwife__referred_during_	spontaneous	vaginally	yes__but_no_emergency_intervention	pain_medication_received_after_requestin	day	monday_to_friday	12	10	Bsc Midwifery	no	no	no	strongly_agree	strongly_agree	strongly_agree	strongly_agree	strongly_agree	strongly_agree	strongly_agree	strongly_agree	strongly_agree	agree	agree	agree	strongly_agree	agree	agree	strongly_agree	agree	agree
27	married	option_2	read___write_only	housewife		government_employee		muslim		rural	20000	3	3	yes	no	yes	8	yes	start_anc_with_midwife__referred_during_	spontaneous	vaginally	yes__but_no_emergency_intervention	not_requested	night	monday_to_friday	12	8	Midwifery Bsc	no	no	no	strongly_agree	strongly_agree	strongly_agree	agree	agree	strongly_agree	agree	agree	neutral	strongly_agree	agree	strongly_agree	strongly_agree	agree	strongly_agree	agree	strongly_agree	agree
22	married	primary__grade_1_8	secondary__grade_9_12	merchant		government_employee		muslim		urban	17000	1				yes	8	yes	start_anc_with_midwife__referred_during_	spontaneous	instrumental_delivery	yes__but_no_emergency_intervention	pain_medication_received_without_request	night	monday_to_friday	11	8	Midwifery Bsc	no	no	no	strongly_agree	strongly_agree	agree	strongly_agree	agree	strongly_agree	agree	strongly_agree	agree	strongly_agree	agree	strongly_agree	agree	strongly_agree	agree	strongly_agree	strongly_agree	agree
29	married	above_secondary	above_secondary	government_employee		government_employee		muslim		rural	10000	3	3	yes	no	yes	6	yes	start_anc_with_midwife__referred_during_	spontaneous	vaginally	yes__but_no_emergency_intervention	pain_medication_received_without_request	night	weekend	24	8	Midwifery Bsc	no	no	no	agree	agree	strongly_agree	agree	strongly_agree	agree	strongly_agree	agree	strongly_agree	agree	strongly_agree	agree	strongly_agree	agree	strongly_agree	agree	strongly_agree	agree
18	married	secondary__grade_9_12	above_secondary	housewife		government_employee		muslim		rural	9000	1				yes	4	yes	start_anc_with_midwife__referred_during_	spontaneous	instrumental_delivery	yes__but_no_emergency_intervention	pain_medication_received_without_request	night	weekend	11	6	Midwifery Bsc	no	no	yes	strongly_agree	strongly_agree	strongly_agree	agree	strongly_agree	agree	strongly_agree	agree	agree	agree	strongly_agree	agree	strongly_agree	agree	strongly_agree	agree	strongly_agree	agree
19	married	primary__grade_1_8	primary__grade_1_8	housewife		others	Farmer	muslim		urban	16000	1				yes	4	yes	start_anc_with_midwife__referred_during_	spontaneous	vaginally	yes__but_no_emergency_intervention	pain_medication_received_without_request	night	monday_to_friday	12	5	Midwifery Bsc	no	no	no	strongly_agree	strongly_agree	strongly_agree	agree	neutral	strongly_agree	strongly_agree	strongly_agree	agree	strongly_agree	agree	strongly_agree	agree	strongly_agree	agree	strongly_agree	agree	strongly_agree
21	married	option_2	read___write_only	merchant		merchant		muslim		urban	25000	2	2	yes	yes	yes	8	yes	start_anc_with_midwife__referred_during_	spontaneous	vaginally	yes__but_no_emergency_intervention	pain_medication_received_without_request	night	monday_to_friday	12	9	Midwifery Bsc	no	no	no	strongly_agree	strongly_agree	agree	agree	strongly_agree	agree	strongly_agree	agree	agree	strongly_agree	agree	strongly_agree	strongly_agree	agree	strongly_agree	strongly_agree	agree	strongly_agree
34	married	option_1	read___write_only	housewife		others	Farmer	muslim		rural	100000	10	10	yes	yes	yes	8	no	start_anc_with_midwife__referred_during_	spontaneous	vaginally	yes__but_no_emergency_intervention	pain_medication_received_without_request	day	monday_to_friday	21	8	Bsc Midwifery	no	no	no	strongly_agree	strongly_agree	agree	strongly_agree	agree	agree	strongly_agree	agree	strongly_agree	agree	strongly_agree	agree	strongly_agree	agree	strongly_agree	agree	strongly_agree	agree
27	married	primary__grade_1_8	read___write_only	housewife		merchant		muslim		urban	125000	3	3	yes	no	no		yes	start_anc_with_midwife__referred_during_	spontaneous	vaginally	yes__but_no_emergency_intervention	not_requested	night	monday_to_friday	14	7	Nurse	no	no	no	strongly_agree	strongly_agree	agree	agree	strongly_agree	agree	strongly_agree	agree	strongly_agree	agree	strongly_agree	agree	strongly_agree	agree	strongly_agree	agree	strongly_agree	agree
20	married	option_2	read___write_only	housewife		others	Farmer	protestant		rural	20000	3	3	yes	no	no		no	start_anc_with_midwife__referred_during_	spontaneous	vaginally	yes__but_no_emergency_intervention	pain_medication_received_after_requestin	night	weekend	20	9	Ho	no	no	no	strongly_agree	strongly_agree	strongly_agree	agree	strongly_agree	strongly_agree	agree	strongly_agree	agree	strongly_agree	agree	strongly_agree	agree	strongly_agree	agree	strongly_agree	agree	strongly_agree
25	married	primary__grade_1_8	primary__grade_1_8	merchant		merchant		muslim		rural	30000	3	3	yes	no	yes	8	yes	start_anc_with_midwife__referred_during_	spontaneous	instrumental_delivery	yes__but_no_emergency_intervention	pain_medication_received_after_requestin	day	monday_to_friday	48	10	Midwifery Bsc	yes	no	yes	strongly_agree	strongly_agree	strongly_agree	agree	strongly_agree	agree	strongly_agree	agree	strongly_agree	agree	strongly_agree	agree	strongly_agree	agree	strongly_agree	agree	strongly_agree	agree
25	married	primary__grade_1_8	read___write_only	merchant		merchant		muslim		rural	25000	3	2	yes	no	yes	5	no	start_anc_with_midwife__not_referred	spontaneous	vaginally	no	not_requested	day	monday_to_friday	2	6	Nurse	no	no	no	neutral	disagree	agree	neutral	agree	strongly_agree	agree	agree	neutral	agree	agree	agree	neutral	disagree	neutral	agree	agree	agree
30	married	primary__grade_1_8	primary__grade_1_8	housewife		others	Farmer	muslim		rural	30000	5	4	yes	no	yes	2	no	start_anc_with_midwife__referred_during_	spontaneous	vaginally	no	not_requested	day	monday_to_friday	3	2	Nurse	no	no	no	neutral	agree	neutral	disagree	agree	agree	neutral	agree	disagree	disagree	neutral	neutral	neutral	agree	neutral	neutral	neutral	neutral
30	married	primary__grade_1_8	secondary__grade_9_12	housewife		merchant		muslim		rural	30000	5	4	yes	no	yes	5	no	start_anc_with_midwife__referred_during_	spontaneous	vaginally	no	not_requested	day	monday_to_friday	12	5	Midwife	no	no	no	neutral	agree	disagree	neutral	strongly_agree	agree	agree	neutral	agree	agree	agree	agree	neutral	neutral	agree	agree	agree	agree
32	married	secondary__grade_9_12	secondary__grade_9_12	housewife		others	Farmer	muslim		rural	30000	5	4	yes	no	yes	5	no	start_anc_with_midwife__referred_during_	spontaneous	vaginally	no	not_requested	day	monday_to_friday	16	5	Midwife	no	no	no	disagree	neutral	disagree	disagree	agree	disagree	disagree	neutral	disagree	disagree	agree	neutral	strongly_disagree	neutral	agree	agree	agree	neutral
32	married	secondary__grade_9_12	secondary__grade_9_12	merchant		merchant		orthodox		urban	40000	5	4	yes	no	yes	4	no	start_anc_with_midwife__referred_during__1	spontaneous	vaginally	no	no_medication_received_after_requesting	day	monday_to_friday	19	2	Midwife	no	no	no	disagree	neutral	neutral	agree	agree	neutral	strongly_disagree	neutral	disagree	neutral	strongly_agree	agree	neutral	disagree	agree	agree	agree	neutral
32	married	secondary__grade_9_12	secondary__grade_9_12	merchant		merchant		orthodox		urban	35000	5	4	yes	no	yes	4	no	start_anc_with_midwife__referred_during__1	spontaneous	instrumental_delivery	yes__but_no_emergency_intervention	no_medication_received_after_requesting	day	monday_to_friday	18	3	Midwife	no	no	no	agree	neutral	agree	neutral	agree	strongly_agree	agree	agree	neutral	agree	agree	agree	neutral	neutral	agree	agree	agree	agree
30	married	secondary__grade_9_12	read___write_only	housewife		merchant		protestant		urban	30000	6	4	yes	yes	yes	5	yes	start_anc_with_midwife__not_referred	spontaneous	vaginally	no	not_requested	day	monday_to_friday	19	5	Midwife	no	no	no	disagree	neutral	neutral	neutral	agree	agree	neutral	neutral	disagree	neutral	agree	agree	neutral	disagree	neutral	agree	strongly_agree	agree
30	married	secondary__grade_9_12	primary__grade_1_8	housewife		others	Farmer	muslim		rural	20000	8	6	yes	yes	yes	3	no	start_anc_with_midwife__referred_during__1	spontaneous	vaginally	no	not_requested	day	monday_to_friday	22	4	Midwife	no	no	yes	disagree	neutral	neutral	neutral	strongly_agree	strongly_agree	agree	agree	neutral	agree	strongly_agree	strongly_agree	neutral	agree	agree	agree	agree	neutral
35	married	option_1	read___write_only	housewife		others	Farmer	muslim		urban	25000	9	7	yes	yes	yes	2	no	start_anc_with_midwife__referred_during_	spontaneous	vaginally	no	not_requested	day	monday_to_friday	16	5	Midwife	no	no	no	neutral	neutral	neutral	neutral	agree	agree	neutral	agree	agree	agree	agree	agree	neutral	neutral	neutral	agree	agree	agree
32	married	secondary__grade_9_12	secondary__grade_9_12	housewife		others	Farmer	muslim		urban	30000	6	5	yes	no	yes	4	no	start_anc_with_midwife__referred_during__1	spontaneous	vaginally	no	not_requested	day	monday_to_friday	18	6	Midwife	no	no	no	neutral	agree	strongly_agree	neutral	strongly_agree	strongly_agree	neutral	agree	agree	agree	strongly_agree	agree	agree	agree	agree	agree	strongly_agree	agree
32	married	primary__grade_1_8	secondary__grade_9_12	housewife		others	Farmer	muslim		urban	35000	5	4	yes	no	yes	4	no	start_anc_with_midwife__referred_during__1	spontaneous	vaginally	no	not_requested	day	monday_to_friday	22	5	Midwife	no	no	no	neutral	agree	agree	agree	strongly_agree	agree	neutral	agree	agree	agree	agree	agree	neutral	neutral	agree	strongly_agree	agree	agree
30	married	primary__grade_1_8	primary__grade_1_8	housewife		others	Driver	orthodox		urban	50000	5	4	yes	no	yes	4	yes	start_anc_with_midwife__referred_during__1	spontaneous	vaginally	yes__but_no_emergency_intervention	pain_medication_received_after_requestin	day	monday_to_friday	24	6	Midwife	yes	no	no	disagree	neutral	neutral	neutral	agree	strongly_agree	agree	agree	agree	neutral	agree	agree	neutral	neutral	agree	agree	neutral	agree
35	married	above_secondary	above_secondary	government_employee		government_employee		orthodox		urban	75000	6	4	yes	no	yes	4	no	start_anc_with_midwife__referred_during__1	spontaneous	vaginally	yes__but_no_emergency_intervention	no_medication_received_after_requesting	day	monday_to_friday	20	8	Midwife	no	no	no	agree	disagree	neutral	agree	strongly_agree	strongly_agree	agree	strongly_agree	agree	agree	strongly_agree	agree	agree	agree	agree	strongly_agree	agree	agree
30	married	option_2	above_secondary	housewife		government_employee		muslim		urban	65000	6	5	yes	no	yes	6	no	start_anc_with_midwife__referred_during__1	spontaneous	vaginally	yes__but_no_emergency_intervention	not_requested	day	monday_to_friday	18	7	Midwife+Nurse	no	no	no	disagree	agree	neutral	agree	strongly_agree	strongly_agree	agree	agree	agree	agree	agree	agree	neutral	neutral	agree	agree	strongly_agree	agree
28	married	above_secondary	above_secondary	government_employee		government_employee		orthodox		urban	198000	6	4	yes	yes	yes	6	yes	start_anc_with_midwife__not_referred	elective_c_s	destructive_delivery	yes__there_is_emergency_intervention	pain_medication_received_without_request	day	monday_to_friday	72	12	Midwifer	yes	no	yes	neutral	agree	agree	agree	agree	agree	agree	agree	agree	agree	neutral	agree	agree	agree	neutral	agree	agree	neutral
30	married	option_1	can_t_read_and_write	housewife		others	Laber	muslim		rural	40000	5	4	no	no	no		yes	no_anc__i_came_here_during_labor	spontaneous	vaginally	yes__but_no_emergency_intervention	no_medication_received_after_requesting	night	monday_to_friday	24	4	Nurse	yes	no	yes	disagree	disagree	disagree	strongly_disagree	strongly_disagree	strongly_disagree	strongly_disagree	strongly_disagree	strongly_disagree	strongly_disagree	disagree	neutral	neutral	disagree	neutral	disagree	disagree	disagree
32	married	primary__grade_1_8	above_secondary	others	Trade	government_employee		protestant		urban	135000	6	4	yes	yes	yes	7	yes	start_anc_with_midwife__referred_during_	spontaneous	vaginally	no	no_medication_received_after_requesting	day	monday_to_friday	24	5	Nurse	yes	no	no	neutral	neutral	neutral	neutral	neutral	neutral	neutral	neutral	disagree	neutral	agree	agree	neutral	neutral	agree	neutral	neutral	neutral
26	married	primary__grade_1_8	read___write_only	housewife		others	Businessman	orthodox		urban	300000	4	3	yes	yes	yes	4	yes	start_anc_with_midwife__not_referred	elective_c_s	instrumental_delivery	no	no_medication_received_after_requesting	night	monday_to_friday	36	8	Midwifer	yes	yes	yes	disagree	disagree	disagree	disagree	agree	disagree	disagree	disagree	disagree	agree	disagree	agree	disagree	agree	disagree	disagree	disagree	agree
22	married	primary__grade_1_8	secondary__grade_9_12	housewife		others	Farmer	protestant		urban	145000	6	1	yes	yes	yes	4	yes	start_anc_with_midwife__referred_during_	spontaneous	vaginally	yes__there_is_emergency_intervention	pain_medication_received_after_requestin	day	monday_to_friday	24	6	Midwifer	yes	yes	yes	disagree	agree	agree	disagree	strongly_disagree	strongly_disagree	agree	agree	agree	disagree	strongly_agree	strongly_agree	disagree	disagree	disagree	disagree	disagree	disagree
25	married	secondary__grade_9_12	secondary__grade_9_12	housewife		others	Farmer	protestant		urban	150000	3	5	yes	yes	yes	3	yes	start_anc_with_midwife__referred_during_	spontaneous	vaginally	yes__but_no_emergency_intervention	no_medication_received_after_requesting	day	weekend	72	10	Nurse	yes	yes	yes	disagree	disagree	disagree	disagree	disagree	disagree	disagree	disagree	disagree	disagree	disagree	disagree	disagree	disagree	disagree	strongly_disagree	disagree	disagree
24	married	primary__grade_1_8	secondary__grade_9_12	housewife		merchant		muslim		rural	75000	2	2	yes	yes	yes	4	yes	start_anc_with_midwife__referred_during_	spontaneous	vaginally	yes__but_no_emergency_intervention	pain_medication_received_after_requestin	night	weekend	7	10	Midwife	no	yes	no	agree	agree	agree	neutral	neutral	agree	agree	strongly_agree	agree	disagree	disagree	disagree	strongly_agree	agree	neutral	disagree	disagree	neutral
21	married	primary__grade_1_8	primary__grade_1_8	housewife		others	Tailor	muslim		urban	50000	2	2	yes	yes	yes	5	yes	start_anc_with_midwife__referred_during_	spontaneous	vaginally	yes__but_no_emergency_intervention	pain_medication_received_without_request	night	weekend	15	4	M/w	no	no	no	agree	agree	agree	agree	agree	agree	neutral	neutral	disagree	neutral	neutral	neutral	agree	agree	agree	agree	agree	neutral
21	married	primary__grade_1_8	primary__grade_1_8	housewife		others	Farmers	muslim		rural	60000	3	3	yes	no	yes	5	no	start_anc_with_midwife__referred_during_	spontaneous	vaginally	no	no_medication_received_after_requesting	day	monday_to_friday	10	13	M/w	no	no	no	strongly_disagree	strongly_disagree	disagree	agree	agree	agree	neutral	disagree	agree	neutral	agree	agree	agree	disagree	disagree	neutral	agree	neutral
20	married	option_1	can_t_read_and_write	housewife		others	Laber	muslim		rural	30000	2	1	no	no	no		yes	no_anc__i_came_here_during_labor	spontaneous	vaginally	no	not_requested	day	monday_to_friday	24	5	Midwifer	no	no	no	disagree	disagree	disagree	strongly_disagree	strongly_disagree	strongly_disagree	strongly_disagree	disagree	disagree	disagree	agree	neutral	neutral	disagree	disagree	disagree	disagree	neutral
22	married	primary__grade_1_8	primary__grade_1_8	housewife		others	Business man	protestant		urban	88000	6	4	yes	yes	yes	3	yes	start_anc_with_midwife__referred_during_	elective_c_s	cesarean_delivery	yes__there_is_emergency_intervention	pain_medication_received_after_requestin	day	monday_to_friday	72	3	Doctor	yes	no	yes	agree	agree	agree	agree	agree	agree	agree	agree	agree	agree	agree	agree	strongly_agree	agree	agree	agree	agree	agree
21	married	option_1	primary__grade_1_8	housewife		others	Business man	protestant		rural	38000	7	5	yes	no	no		yes	no_anc__i_came_here_during_labor	spontaneous	vaginally	no	not_requested	day	monday_to_friday	24	4	nurse	yes	no	yes	strongly_disagree	strongly_disagree	strongly_disagree	strongly_disagree	strongly_disagree	strongly_disagree	strongly_disagree	strongly_disagree	strongly_disagree	strongly_disagree	neutral	neutral	disagree	disagree	disagree	disagree	disagree	neutral
25	married	secondary__grade_9_12	secondary__grade_9_12	housewife		others	Farmers	muslim		rural	60000	1				yes	4	yes	start_anc_with_midwife__not_referred	spontaneous	vaginally	yes__but_no_emergency_intervention	not_requested	day	monday_to_friday	22	2	M/W	no	no	no	agree	agree	agree	neutral	agree	agree	agree	neutral	agree	agree	agree	agree	agree	agree	agree	agree	agree	agree
24	married	secondary__grade_9_12	secondary__grade_9_12	housewife		merchant		muslim		urban	50000	2	2	yes	no	yes	3	yes	start_anc_with_midwife__not_referred	spontaneous	vaginally	yes__but_no_emergency_intervention	pain_medication_received_without_request	night	monday_to_friday	33	5	M/W	yes	no	no	agree	agree	agree	neutral	agree	agree	agree	agree	agree	agree	agree	agree	agree	agree	agree	agree	neutral	agree
27	married	above_secondary	above_secondary	housewife		merchant		protestant		urban	52200	4	1	yes	yes	yes	3	yes	start_anc_with_midwife__referred_during_	spontaneous	vaginally	yes__but_no_emergency_intervention	no_medication_received_after_requesting	day	weekend	36	8	Midwife	yes	yes	yes	agree	agree	agree	agree	disagree	disagree	agree	disagree	disagree	agree	disagree	disagree	disagree	agree	agree	disagree	disagree	agree
25	married	secondary__grade_9_12	above_secondary	housewife		merchant		muslim		urban	450000	5	2	yes	yes	yes	4	yes	start_anc_with_midwife__referred_during_	spontaneous	vaginally	yes__but_no_emergency_intervention	not_requested	night	weekend	24	8	Nurse	yes	yes	yes	agree	agree	agree	disagree	disagree	agree	disagree	agree	strongly_agree	strongly_agree	agree	disagree	disagree	disagree	agree	agree	agree	disagree
27	married	primary__grade_1_8	secondary__grade_9_12	housewife		merchant		muslim		urban	300000	4	5	yes	yes	yes	4	yes	start_anc_with_midwife__not_referred	elective_c_s	instrumental_delivery	yes__but_no_emergency_intervention	no_medication_received_after_requesting	day	monday_to_friday	72	12	Midwife	yes	yes	yes	agree	agree	agree	agree	agree	disagree	disagree	agree	agree	agree	agree	disagree	disagree	disagree	disagree	disagree	disagree	agree
28	married	secondary__grade_9_12	above_secondary	housewife		government_employee		muslim		urban	250000	5	3	yes	yes	yes	3	yes	start_anc_with_midwife__referred_during_	spontaneous	vaginally	yes__but_no_emergency_intervention	not_requested	day	weekend	36	10	Nurse	yes	yes	yes	agree	agree	agree	agree	agree	disagree	disagree	disagree	disagree	disagree	disagree	disagree	disagree	agree	disagree	agree	disagree	agree
29	married	secondary__grade_9_12	above_secondary	housewife		government_employee		muslim		urban	300000	5	4	yes	yes	yes	4	yes	start_anc_with_midwife__referred_during_	spontaneous	vaginally	no	no_medication_received_after_requesting	day	weekend	48	6	Nurse	yes	yes	yes	disagree	disagree	disagree	disagree	neutral	disagree	disagree	disagree	agree	disagree	agree	agree	agree	agree	disagree	disagree	disagree	disagree
30	married	primary__grade_1_8	secondary__grade_9_12	housewife		ngo		orthodox		urban	500000	5	3	yes	yes	yes	3	yes	start_anc_with_midwife__referred_during_	spontaneous	vaginally	yes__but_no_emergency_intervention	no_medication_received_after_requesting	day	monday_to_friday	48	7	Midwife	yes	yes	yes	disagree	disagree	neutral	disagree	disagree	disagree	agree	agree	agree	disagree	disagree	agree	strongly_disagree	strongly_agree	agree	disagree	disagree	agree
29	married	primary__grade_1_8	above_secondary	housewife		merchant		orthodox		urban	650000	6	5	yes	yes	yes	4	yes	start_anc_with_midwife__referred_during_	spontaneous	vaginally	yes__but_no_emergency_intervention	no_medication_received_after_requesting	day	monday_to_friday	72	8	Midwife	yes	yes	yes	agree	agree	agree	agree	disagree	disagree	disagree	disagree	disagree	disagree	agree	agree	neutral	disagree	disagree	agree	disagree	agree
28	married	above_secondary	above_secondary	government_employee		government_employee		protestant		urban	450000	5	4	yes	yes	yes	4	yes	start_anc_with_midwife__not_referred	elective_c_s	destructive_delivery	yes__but_no_emergency_intervention	no_medication_received_after_requesting	night	weekend	72	12	Midwife	yes	yes	yes	agree	agree	agree	agree	agree	agree	agree	agree	disagree	disagree	disagree	disagree	disagree	agree	disagree	agree	agree	disagree
30	married	primary__grade_1_8	secondary__grade_9_12	housewife		merchant		protestant		rural	653500	7	6	yes	yes	yes	6	yes	start_anc_with_midwife__referred_during_	spontaneous	vaginally	yes__but_no_emergency_intervention	not_requested	day	monday_to_friday	36	12	Nurse	yes	yes	yes	disagree	disagree	disagree	disagree	disagree	disagree	disagree	disagree	agree	agree	disagree	agree	disagree	disagree	agree	agree	agree	disagree
26	married	secondary__grade_9_12	above_secondary	housewife		government_employee		orthodox		urban	150000	4	3	yes	yes	yes	3	yes	start_anc_with_midwife__referred_during_	spontaneous	vaginally	yes__but_no_emergency_intervention	no_medication_received_after_requesting	day	weekend	36	6	Nurse	yes	yes	yes	strongly_disagree	disagree	disagree	disagree	agree	agree	agree	agree	disagree	agree	disagree	agree	disagree	disagree	agree	agree	disagree	disagree
25	married	secondary__grade_9_12	above_secondary	housewife		merchant		protestant		urban	556000	4	3	yes	yes	yes	3	yes	start_anc_with_midwife__not_referred	induction	instrumental_delivery	yes__but_no_emergency_intervention	no_medication_received_after_requesting	day	weekend	72	12	Midwife	yes	no	yes	disagree	agree	agree	agree	disagree	agree	disagree	agree	agree	disagree	agree	disagree	agree	agree	agree	agree	disagree	disagree
28	married	above_secondary	above_secondary	government_employee		government_employee		protestant		urban	320000	6	5	yes	yes	yes	4	yes	start_anc_with_midwife__not_referred	spontaneous	instrumental_delivery	yes__but_no_emergency_intervention	no_medication_received_after_requesting	night	weekend	36	12	Midwife	yes	yes	yes	disagree	disagree	disagree	disagree	agree	agree	agree	neutral	strongly_disagree	strongly_disagree	strongly_agree	agree	agree	disagree	disagree	disagree	disagree	agree
30	married	secondary__grade_9_12	above_secondary	housewife		merchant		protestant		urban	600000	5	4	no	yes	yes	4	yes	start_anc_with_midwife__referred_during_	spontaneous	vaginally	yes__but_no_emergency_intervention	no_medication_received_after_requesting	night	weekend	48	8	Nurse	yes	yes	yes	disagree	disagree	disagree	disagree	disagree	disagree	disagree	agree	agree	agree	agree	agree	disagree	agree	disagree	agree	agree	agree
31	married	secondary__grade_9_12	above_secondary	housewife		government_employee		orthodox		urban	230000	5	4	no	yes	yes	4	yes	start_anc_with_midwife__referred_during_	spontaneous	instrumental_delivery	yes__but_no_emergency_intervention	pain_medication_received_after_requestin	night	weekend	48	8	Midwife	yes	no	yes	disagree	disagree	agree	agree	agree	agree	agree	agree	agree	agree	agree	disagree	disagree	disagree	disagree	agree	disagree	agree
31	married	primary__grade_1_8	secondary__grade_9_12	housewife		merchant		muslim		rural	350000	5	4	yes	no	yes	3	yes	start_anc_with_midwife__referred_during_	spontaneous	vaginally	no	no_medication_received_after_requesting	day	monday_to_friday	24	6	Nurse	yes	no	no	disagree	disagree	disagree	disagree	disagree	disagree	agree	agree	agree	disagree	disagree	agree	disagree	agree	disagree	agree	disagree	agree
31	married	primary__grade_1_8	secondary__grade_9_12	housewife		merchant		protestant		rural	360000	6	4	yes	yes	yes	4	yes	start_anc_with_midwife__referred_during_	spontaneous	vaginally	yes__but_no_emergency_intervention	no_medication_received_after_requesting	night	weekend	36	7	Midwife	yes	yes	yes	disagree	disagree	disagree	disagree	disagree	disagree	agree	agree	agree	agree	agree	disagree	disagree	disagree	disagree	disagree	agree	agree
28	married	primary__grade_1_8	above_secondary	housewife		government_employee		muslim		urban	205000	6	4	yes	no	yes	4	yes	start_anc_with_midwife__not_referred	elective_c_s	instrumental_delivery	yes__but_no_emergency_intervention	no_medication_received_after_requesting	night	monday_to_friday	72	10	Midwife	yes	no	yes	agree	agree	agree	disagree	disagree	disagree	agree	disagree	disagree	agree	disagree	agree	disagree	agree	disagree	disagree	disagree	agree
30	married	primary__grade_1_8	secondary__grade_9_12	housewife		merchant		protestant		rural	450000	7	5	yes	no	yes	4	yes	start_anc_with_midwife__referred_during_	spontaneous	vaginally	no	no_medication_received_after_requesting	night	weekend	48	6	Nurse	yes	no	yes	disagree	disagree	disagree	disagree	disagree	disagree	disagree	agree	agree	agree	agree	agree	agree	agree	disagree	disagree	disagree	disagree
28	married	primary__grade_1_8	primary__grade_1_8	housewife		merchant		orthodox		rural	250000	8	5	yes	no	yes	5	yes	start_anc_with_midwife__referred_during_	spontaneous	vaginally	yes__but_no_emergency_intervention	no_medication_received_after_requesting	night	monday_to_friday	36	8	Nurse	yes	no	yes	disagree	disagree	disagree	disagree	disagree	disagree	disagree	disagree	disagree	disagree	agree	agree	agree	agree	agree	disagree	disagree	agree
30	married	secondary__grade_9_12	above_secondary	housewife		government_employee		muslim		urban	350000	5	2	yes	no	yes	2	yes	start_anc_with_midwife__referred_during_	spontaneous	vaginally	yes__but_no_emergency_intervention	pain_medication_received_after_requestin	day	monday_to_friday	48	8	Midwife	yes	no	yes	disagree	disagree	agree	agree	agree	agree	agree	agree	disagree	disagree	disagree	disagree	agree	agree	agree	agree	disagree	disagree
21	married	option_1	can_t_read_and_write	housewife		others	Laber	muslim		rural	20000	3	2	no	no	no		yes	no_anc__i_came_here_during_labor	spontaneous	vaginally	yes__but_no_emergency_intervention	not_requested	day	monday_to_friday	24	7	Midwifer	yes	no	no	disagree	disagree	disagree	disagree	disagree	disagree	disagree	disagree	disagree	disagree	neutral	neutral	disagree	disagree	disagree	disagree	disagree	disagree
25	married	option_1	can_t_read_and_write	housewife		merchant		protestant		rural	45000	6	2	yes	yes	yes	5	yes	start_anc_with_midwife__not_referred	elective_c_s	cesarean_delivery	yes__but_no_emergency_intervention	no_medication_received_after_requesting	day	monday_to_friday	72	5	Doctor	yes	yes	yes	agree	agree	agree	neutral	neutral	neutral	neutral	agree	agree	agree	agree	agree	neutral	neutral	agree	neutral	neutral	neutral
21	married	primary__grade_1_8	primary__grade_1_8	housewife		others	Business man	protestant		urban	78000	6	4	yes	yes	yes	7	yes	start_anc_with_midwife__referred_during__1	spontaneous	vaginally	yes__there_is_emergency_intervention	no_medication_received_after_requesting	night	monday_to_friday	24	3	Nurse	yes	yes	yes	agree	agree	neutral	agree	neutral	neutral	neutral	neutral	neutral	neutral	agree	agree	agree	agree	agree	neutral	agree	agree
28	married	above_secondary	above_secondary	government_employee		ngo		orthodox		urban	256000	6	5	yes	yes	yes	8	yes	start_anc_with_midwife__referred_during_	elective_c_s	cesarean_delivery	yes__there_is_emergency_intervention	pain_medication_received_after_requestin	day	monday_to_friday	72	8	Doctor	yes	no	yes	agree	agree	agree	agree	agree	agree	agree	agree	agree	agree	agree	agree	agree	agree	agree	agree	agree	agree
23	married	option_2	can_t_read_and_write	housewife		merchant		protestant		rural	120000	6	4	yes	yes	yes	5	yes	start_anc_with_midwife__not_referred	spontaneous	vaginally	no	not_requested	day	monday_to_friday	24	4	Midwifer	no	no	no	neutral	neutral	neutral	disagree	neutral	neutral	neutral	neutral	disagree	disagree	neutral	neutral	neutral	neutral	neutral	neutral	neutral	neutral
25	married	primary__grade_1_8	secondary__grade_9_12	housewife		government_employee		orthodox		urban	75000	6	3	yes	yes	yes	5	yes	start_anc_with_midwife__referred_during_	spontaneous	vaginally	no	no_medication_received_after_requesting	day	monday_to_friday	24	5	Midwifer	yes	yes	yes	neutral	neutral	neutral	neutral	neutral	neutral	neutral	neutral	neutral	neutral	neutral	neutral	disagree	disagree	disagree	disagree	disagree	disagree
28	married	option_1	primary__grade_1_8	housewife		merchant		protestant		rural	35000	5	2	yes	yes	yes	5	yes	start_anc_with_midwife__referred_during_	spontaneous	vaginally	no	no_medication_received_after_requesting	day	monday_to_friday	24	5	Nurse	yes	no	yes	neutral	disagree	neutral	neutral	neutral	neutral	neutral	neutral	neutral	neutral	neutral	agree	neutral	neutral	neutral	neutral	disagree	disagree
24	married	option_1	can_t_read_and_write	housewife		merchant		orthodox		rural	45000	6	4	yes	yes	yes	5	yes	start_anc_with_midwife__not_referred	spontaneous	vaginally	yes__but_no_emergency_intervention	pain_medication_received_after_requestin	day	monday_to_friday	24	5	Midwifer	yes	no	yes	disagree	disagree	disagree	disagree	neutral	neutral	disagree	disagree	neutral	disagree	neutral	neutral	neutral	neutral	disagree	neutral	disagree	neutral
28	married	primary__grade_1_8	above_secondary	housewife		government_employee		protestant		urban	145000	6	5	yes	yes	yes	7	yes	start_anc_with_midwife__referred_during_	spontaneous	vaginally	yes__but_no_emergency_intervention	not_requested	day	monday_to_friday	24	5	Midwifer	yes	yes	yes	agree	agree	agree	neutral	neutral	neutral	neutral	neutral	neutral	neutral	neutral	agree	neutral	neutral	neutral	agree	agree	agree
34	married	above_secondary	above_secondary	government_employee		government_employee		protestant		urban	360000	8	5	yes	yes	yes	6	yes	start_anc_with_midwife__referred_during_	spontaneous	vaginally	no	not_requested	day	monday_to_friday	36	5	Nurse	yes	no	yes	agree	agree	agree	agree	neutral	neutral	disagree	neutral	neutral	agree	agree	agree	neutral	agree	agree	agree	agree	agree
32	married	option_1	can_t_read_and_write	others	Laber	merchant		protestant		rural	72000	6	4	yes	yes	yes	5	yes	start_anc_with_midwife__not_referred	spontaneous	vaginally	no	pain_medication_received_after_requestin	night	monday_to_friday	24	3	Midwifer	yes	no	yes	neutral	neutral	neutral	disagree	neutral	neutral	neutral	neutral	neutral	neutral	neutral	neutral	disagree	neutral	neutral	neutral	neutral	neutral
30	married	option_1	primary__grade_1_8	housewife		merchant		protestant		urban	71000	6	3	yes	yes	yes	5	yes	start_anc_with_midwife__not_referred	elective_c_s	cesarean_delivery	yes__there_is_emergency_intervention	no_medication_received_after_requesting	day	monday_to_friday	72	3	Doctor	yes	yes	yes	agree	agree	agree	agree	agree	agree	agree	agree	neutral	agree	agree	agree	agree	agree	agree	agree	agree	agree
30	married	above_secondary	above_secondary	government_employee		government_employee		protestant		urban	185000	6	4	yes	yes	yes	5	yes	start_anc_with_midwife__referred_during_	spontaneous	vaginally	no	no_medication_received_after_requesting	night	monday_to_friday	24	4	Midwifer	yes	no	yes	neutral	neutral	neutral	neutral	neutral	neutral	neutral	neutral	neutral	neutral	agree	agree	neutral	neutral	disagree	neutral	neutral	neutral
28	married	option_1	primary__grade_1_8	housewife		merchant		protestant		rural	89000	6	4	yes	yes	yes	5	yes	start_anc_with_midwife__referred_during_	spontaneous	vaginally	no	not_requested	day	monday_to_friday	24	3	Midwifer	yes	no	yes	neutral	disagree	neutral	neutral	neutral	neutral	neutral	neutral	neutral	neutral	agree	agree	neutral	neutral	neutral	neutral	neutral	agree
27	married	primary__grade_1_8	primary__grade_1_8	housewife		others	Farmers	muslim		urban	48000	6	6	yes	no	yes	6	yes	start_anc_with_midwife__referred_during_	spontaneous	vaginally	yes__but_no_emergency_intervention	pain_medication_received_without_request	day	monday_to_friday	15	2	M/w	no	no	no	agree	agree	agree	agree	neutral	agree	neutral	neutral	agree	neutral	agree	agree	agree	agree	agree	agree	disagree	neutral
20	married	primary__grade_1_8	primary__grade_1_8	housewife		others	Farmers	muslim		rural	30000	1				yes	3	yes	start_anc_with_midwife__not_referred	spontaneous	vaginally	yes__there_is_emergency_intervention	pain_medication_received_without_request	night	weekend	108	24	M/w	no	no	no	agree	agree	neutral	agree	agree	agree	neutral	neutral	neutral	disagree	agree	agree	agree	agree	agree	agree	agree	agree
25	married	primary__grade_1_8	primary__grade_1_8	housewife		merchant		muslim		urban	42000	1				yes	4	yes	start_anc_with_midwife__referred_during_	spontaneous	instrumental_delivery	yes__but_no_emergency_intervention	pain_medication_received_without_request	day	monday_to_friday	12	6	M/W	no	no	no	agree	agree	agree	neutral	agree	agree	neutral	neutral	neutral	neutral	agree	agree	agree	neutral	neutral	agree	neutral	neutral
26	married	primary__grade_1_8	primary__grade_1_8	housewife		merchant		muslim		urban	52000	2	2	yes	no	yes	5	yes	start_anc_with_midwife__referred_during_	spontaneous	instrumental_delivery	yes__there_is_emergency_intervention	pain_medication_received_without_request	day	monday_to_friday	28	28	M/W	no	no	no	agree	agree	neutral	agree	agree	agree	neutral	neutral	agree	neutral	agree	agree	agree	agree	agree	agree	agree	neutral
20	married	secondary__grade_9_12	above_secondary	housewife		government_employee		muslim		urban	120000	1				yes	6	yes	start_anc_with_midwife__referred_during_	spontaneous	vaginally	yes__but_no_emergency_intervention	pain_medication_received_after_requestin	day	monday_to_friday	18	22	M/w	no	no	no	neutral	neutral	disagree	disagree	neutral	neutral	disagree	neutral	neutral	neutral	agree	agree	neutral	neutral	neutral	disagree	disagree	neutral
22	married	option_1	can_t_read_and_write	housewife		others	Farmers	muslim		rural	50000	1				yes	3	yes	start_anc_with_midwife__referred_during_	spontaneous	vaginally	yes__but_no_emergency_intervention	pain_medication_received_without_request	day	weekend	31	24	M/W	no	no	no	agree	agree	agree	agree	agree	agree	disagree	disagree	agree	agree	agree	agree	neutral	neutral	agree	agree	agree	neutral
21	married	secondary__grade_9_12	secondary__grade_9_12	housewife		others	Farmer	muslim		rural	27500	1				yes	7	yes	start_anc_with_midwife__referred_during__1	spontaneous	vaginally	yes__there_is_emergency_intervention	pain_medication_received_without_request	night	monday_to_friday	88	11	M/W	yes	yes	no	agree	agree	agree	agree	agree	agree	neutral	neutral	agree	neutral	agree	agree	agree	agree	agree	agree	agree	neutral
25	married	secondary__grade_9_12	primary__grade_1_8	housewife		others	Labor workers	muslim		rural	10000	2	1	yes	no	yes	6	yes	start_anc_with_midwife__referred_during__1	spontaneous	vaginally	yes__there_is_emergency_intervention	pain_medication_received_without_request	night	monday_to_friday	40	10	M/W	yes	no	no	agree	agree	neutral	neutral	agree	agree	agree	neutral	agree	agree	agree	agree	neutral	neutral	agree	agree	agree	neutral
23	married	secondary__grade_9_12	above_secondary	ngo		ngo		muslim		urban	150000	4	4	no	no	yes	7	yes	start_anc_with_midwife__referred_during_	spontaneous	vaginally	no	not_requested	day	monday_to_friday	10	3	Midwifery	no	no	no	agree	agree	neutral	disagree	disagree	neutral	neutral	neutral	neutral	neutral	neutral	neutral	neutral	neutral	neutral	neutral	neutral	neutral
28	married	secondary__grade_9_12	above_secondary	housewife		government_employee		muslim		urban	2000000	3	3	yes	no	yes	7	yes	start_anc_with_midwife__referred_during_	spontaneous	vaginally	yes__but_no_emergency_intervention	pain_medication_received_without_request	night	monday_to_friday	20	8	M/w	no	no	no	agree	agree	neutral	agree	agree	agree	agree	neutral	agree	agree	agree	agree	agree	agree	neutral	agree	neutral	agree
21	married	primary__grade_1_8	secondary__grade_9_12	housewife		merchant		muslim		urban	200000	2	2	yes	no	yes	8	yes	start_anc_with_midwife__referred_during_	spontaneous	vaginally	yes__but_no_emergency_intervention	pain_medication_received_without_request	day	monday_to_friday	16	7	M/w	no	no	no	agree	agree	neutral	neutral	agree	agree	neutral	neutral	neutral	agree	agree	agree	agree	neutral	neutral	agree	neutral	agree
28	married	secondary__grade_9_12	primary__grade_1_8	housewife		merchant		muslim		urban	150000	2	2	yes	no	yes	2	yes	start_anc_with_midwife__referred_during_	spontaneous	vaginally	yes__but_no_emergency_intervention	pain_medication_received_without_request	day	monday_to_friday	22	12	M/W	no	no	no	agree	agree	neutral	disagree	neutral	neutral	disagree	disagree	neutral	neutral	agree	agree	neutral	neutral	neutral	agree	neutral	strongly_agree
29	married	primary__grade_1_8	secondary__grade_9_12	housewife		merchant		orthodox		urban	200000	3	3	yes	no	yes	7	yes	start_anc_with_midwife__referred_during_	spontaneous	vaginally	yes__but_no_emergency_intervention	pain_medication_received_without_request	night	monday_to_friday	18	8	M/W	no	no	no	agree	agree	neutral	neutral	neutral	agree	disagree	disagree	agree	agree	agree	agree	neutral	neutral	neutral	agree	neutral	strongly_agree
24	married	primary__grade_1_8	secondary__grade_9_12	housewife		others	Farmer	muslim		urban	120000	1				yes	8	yes	start_anc_with_midwife__referred_during_	spontaneous	instrumental_delivery	yes__there_is_emergency_intervention	pain_medication_received_without_request	day	monday_to_friday	19	10	M/W	no	no	no	agree	agree	neutral	agree	neutral	agree	neutral	neutral	agree	agree	agree	agree	agree	agree	neutral	agree	agree	strongly_agree
35	married	primary__grade_1_8	secondary__grade_9_12	housewife		housewife		muslim		urban	3000000	5	5	yes	no	yes	5	yes	start_anc_with_midwife__referred_during_	spontaneous	vaginally	yes__but_no_emergency_intervention	pain_medication_received_after_requestin	day	monday_to_friday	25	11	M/W	no	no	no	agree	agree	neutral	neutral	neutral	neutral	neutral	disagree	neutral	agree	agree	agree	agree	neutral	neutral	agree	neutral	strongly_agree
20	married	secondary__grade_9_12	above_secondary	others	Student	government_employee		muslim		urban	96000	1				yes	8	yes	start_anc_with_midwife__referred_during_	spontaneous	vaginally	yes__but_no_emergency_intervention	pain_medication_received_without_request	night	monday_to_friday	20	9	M/W	no	no	no	agree	agree	neutral	agree	neutral	agree	neutral	disagree	neutral	neutral	agree	agree	agree	agree	neutral	agree	agree	strongly_agree
32	married	option_1	secondary__grade_9_12	housewife		others	Farmer	muslim		rural	100000	4	4	no	yes	yes	3	yes	start_anc_with_midwife__referred_during_	spontaneous	vaginally	yes__but_no_emergency_intervention	pain_medication_received_after_requestin	day	monday_to_friday	4	8	M/w	no	no	no	agree	agree	agree	agree	neutral	agree	agree	neutral	agree	agree	agree	agree	agree	agree	agree	agree	agree	neutral
21	married	primary__grade_1_8	secondary__grade_9_12	housewife		others	Student	muslim		rural	50000	2	2	yes	no	yes	4	yes	start_anc_with_midwife__referred_during_	spontaneous	vaginally	yes__but_no_emergency_intervention	pain_medication_received_after_requestin	day	monday_to_friday	7	12	M/w	no	no	no	agree	agree	agree	agree	agree	agree	neutral	neutral	agree	neutral	agree	agree	agree	agree	agree	agree	agree	disagree
25	married	primary__grade_1_8	secondary__grade_9_12	housewife		others	Unemployment	muslim		rural	12000	1				yes	4	yes	start_anc_with_midwife__referred_during_	spontaneous	instrumental_delivery	yes__but_no_emergency_intervention	pain_medication_received_without_request	day	monday_to_friday	8	16	M/w	no	no	no	agree	agree	neutral	neutral	neutral	agree	neutral	neutral	agree	neutral	agree	agree	agree	neutral	neutral	agree	neutral	neutral
28	married	secondary__grade_9_12	above_secondary	housewife		government_employee		muslim		urban	120000	3	3	yes	no	yes	7	yes	start_anc_with_midwife__referred_during_	spontaneous	vaginally	yes__but_no_emergency_intervention	pain_medication_received_without_request	night	monday_to_friday	18	10	M/W	no	no	no	agree	agree	agree	agree	agree	agree	agree	agree	agree	agree	agree	agree	agree	neutral	agree	agree	agree	agree
22	married	primary__grade_1_8	secondary__grade_9_12	housewife		others	Drivers	muslim		urban	25000	3	2	yes	no	yes	2	yes	start_anc_with_midwife__not_referred	spontaneous	vaginally	yes__there_is_emergency_intervention	no_medication_received_after_requesting	day	monday_to_friday	5	2	Midwifery	yes	yes	no	agree	agree	agree	agree	agree	agree	strongly_agree	strongly_agree	strongly_agree	strongly_agree	agree	neutral	neutral	neutral	neutral	neutral	neutral	neutral
25	married	option_1	primary__grade_1_8	housewife		others	Farmers	muslim		rural	50000	2	1	yes	no	no		yes	start_anc_with_midwife__referred_during_	spontaneous	vaginally	yes__but_no_emergency_intervention	no_medication_received_after_requesting	day	monday_to_friday	2	1	Midwifery	yes	yes	no	agree	neutral	neutral	neutral	agree	neutral	agree	neutral	agree	agree	strongly_agree	agree	agree	agree	agree	agree	neutral	neutral
20	married	option_2	primary__grade_1_8	housewife		others	Farmer	muslim		rural	100000	1				yes	6	yes	start_anc_with_midwife__referred_during__1	spontaneous	vaginally	no	no_medication_received_after_requesting	night	monday_to_friday	16	8	Midwives	no	no	yes	agree	agree	agree	agree	agree	neutral	neutral	neutral	neutral	agree	agree	agree	neutral	agree	agree	agree	agree	neutral
26	married	secondary__grade_9_12	secondary__grade_9_12	housewife		others	Farmers	muslim		urban	80000	2	1	yes	yes	yes	8	yes	start_anc_with_midwife__not_referred	spontaneous	vaginally	yes__but_no_emergency_intervention	not_requested	night	monday_to_friday	10	6	Midwife	no	no	yes	agree	agree	neutral	agree	agree	neutral	agree	agree	neutral	agree	agree	agree	neutral	agree	neutral	agree	agree	agree
30	married	option_1	read___write_only	housewife		others	Driver	muslim		rural	2000	9	7	yes	no	yes	5	no	no_anc__i_came_here_during_labor	spontaneous	vaginally	yes__but_no_emergency_intervention	not_requested	day	monday_to_friday	3	12	Midwife	no	no	no	neutral	neutral	neutral	neutral	neutral	neutral	neutral	disagree	disagree	neutral	agree	agree	neutral	neutral	disagree	neutral	agree	agree
30	married	secondary__grade_9_12	secondary__grade_9_12	housewife		merchant		orthodox		urban	5000	3	2	yes	no	yes	4	no	start_anc_with_midwife__referred_during__1	spontaneous	vaginally	yes__but_no_emergency_intervention	pain_medication_received_without_request	day	monday_to_friday	18	3	Midwife	no	no	no	neutral	agree	neutral	disagree	neutral	disagree	disagree	disagree	disagree	disagree	agree	agree	neutral	disagree	disagree	disagree	neutral	agree
22	married	primary__grade_1_8	primary__grade_1_8	others	Farmer	others	Farmer	muslim		rural	5000	5	4	yes	no	yes	8	yes	no_anc__i_came_here_during_labor	spontaneous	cesarean_delivery	yes__but_no_emergency_intervention	pain_medication_received_without_request	day	monday_to_friday	96	1	Surgeon	no	no	no	agree	agree	neutral	neutral	neutral	neutral	neutral	neutral	disagree	neutral	agree	agree	neutral	neutral	neutral	agree	agree	agree
18	married	secondary__grade_9_12	primary__grade_1_8	housewife		others	Farmer	orthodox		urban	10000	1				yes	4	yes	no_anc__i_came_here_during_labor	spontaneous	vaginally	yes__there_is_emergency_intervention	pain_medication_received_without_request	night	monday_to_friday	24	2	Surgeon	no	no	no	agree	agree	agree	agree	agree	agree	agree	agree	agree	agree	agree	agree	agree	agree	agree	agree	agree	agree
23	married	secondary__grade_9_12	above_secondary	others	Student	government_employee		muslim		urban	60000	2	1	yes	no	yes	5	yes	start_anc_with_midwife__referred_during_	spontaneous	vaginally	yes__but_no_emergency_intervention	not_requested	day	monday_to_friday	18	8	Midwife	yes	no	no	disagree	neutral	strongly_agree	agree	strongly_agree	strongly_agree	strongly_agree	strongly_agree	agree	neutral	neutral	strongly_agree	agree	agree	strongly_agree	strongly_agree	strongly_agree	strongly_agree
30	married	option_2	secondary__grade_9_12	merchant		merchant		protestant		urban	30000	5	3	yes	yes	yes	2	no	start_anc_with_midwife__not_referred	spontaneous	vaginally	yes__but_no_emergency_intervention	no_medication_received_after_requesting	day	monday_to_friday	14	6	Midwife	no	no	no	strongly_disagree	agree	strongly_agree	agree	neutral	strongly_agree	disagree	strongly_agree	agree	strongly_agree	strongly_agree	agree	strongly_disagree	neutral	strongly_agree	agree	agree	neutral
30	married	primary__grade_1_8	secondary__grade_9_12	housewife		merchant		protestant		rural	35000	6	4	yes	yes	no		yes	no_anc__i_came_here_during_labor	spontaneous	vaginally	yes__but_no_emergency_intervention	not_requested	day	monday_to_friday	8	4	Midwife	no	no	no	disagree	agree	agree	agree	strongly_agree	strongly_agree	neutral	strongly_agree	agree	agree	agree	agree	agree	disagree	agree	strongly_agree	strongly_agree	strongly_agree
29	married	primary__grade_1_8	can_t_read_and_write	merchant		merchant		orthodox		urban	26000	6	5	yes	no	yes	3	no	start_anc_with_midwife__not_referred	spontaneous	vaginally	yes__but_no_emergency_intervention	no_medication_received_after_requesting	day	monday_to_friday	19	5	Midwife	yes	no	no	neutral	agree	agree	agree	strongly_agree	strongly_agree	agree	neutral	neutral	agree	strongly_agree	strongly_agree	agree	disagree	neutral	agree	strongly_agree	strongly_agree
30	married	secondary__grade_9_12	read___write_only	housewife		others	Farmer	muslim		urban	30000	8	6	yes	yes	yes	2	yes	start_anc_with_midwife__referred_during_	spontaneous	instrumental_delivery	yes__but_no_emergency_intervention	no_medication_received_after_requesting	night	monday_to_friday	20	6	Midwife	yes	no	no	neutral	disagree	agree	agree	strongly_agree	strongly_agree	agree	agree	neutral	disagree	strongly_agree	strongly_agree	neutral	agree	agree	strongly_agree	agree	strongly_agree
28	married	above_secondary	above_secondary	government_employee		government_employee		muslim		urban	60000	5	4	yes	no	yes	6	yes	start_anc_with_midwife__referred_during_	spontaneous	cesarean_delivery	yes__there_is_emergency_intervention	pain_medication_received_after_requestin	day	monday_to_friday	75	8	Midwife	no	no	no	neutral	agree	agree	strongly_agree	strongly_agree	strongly_agree	agree	strongly_agree	agree	agree	strongly_agree	strongly_agree	agree	agree	agree	strongly_agree	strongly_agree	agree
32	married	above_secondary	above_secondary	housewife		government_employee		muslim		urban	40000	6	5	yes	no	yes	6	yes	start_anc_with_midwife__referred_during__1	spontaneous	instrumental_delivery	no	no_medication_received_after_requesting	day	monday_to_friday	22	10	Midwife	no	no	no	disagree	neutral	agree	agree	strongly_agree	agree	agree	agree	agree	disagree	neutral	agree	neutral	agree	agree	agree	strongly_agree	strongly_agree
28	married	above_secondary	secondary__grade_9_12	housewife		others	Driver	muslim		urban	25000	4	3	yes	no	yes	4	yes	start_anc_with_midwife__referred_during_	spontaneous	vaginally	no	pain_medication_received_after_requestin	night	monday_to_friday	20	9	Midwife	no	no	no	agree	agree	agree	disagree	agree	agree	agree	strongly_agree	neutral	agree	strongly_agree	strongly_agree	agree	agree	agree	strongly_agree	strongly_agree	agree
26	married	secondary__grade_9_12	above_secondary	housewife		merchant		protestant		urban	35000	6	4	yes	no	yes	3	yes	start_anc_with_midwife__not_referred	spontaneous	vaginally	yes__but_no_emergency_intervention	no_medication_received_after_requesting	day	monday_to_friday	20	10	Midwife	no	no	no	disagree	neutral	agree	agree	strongly_agree	strongly_agree	agree	strongly_agree	strongly_agree	agree	strongly_agree	agree	neutral	neutral	agree	strongly_agree	strongly_agree	strongly_agree
29	married	primary__grade_1_8	secondary__grade_9_12	housewife		merchant		protestant		rural	25000	6	5	yes	no	yes	5	yes	start_anc_with_midwife__not_referred	induction	instrumental_delivery	yes__but_no_emergency_intervention	no_medication_received_after_requesting	day	monday_to_friday	21	8	Midwife	no	no	no	disagree	agree	agree	neutral	agree	strongly_agree	agree	strongly_agree	agree	neutral	agree	strongly_agree	neutral	disagree	agree	strongly_agree	strongly_agree	agree
29	married	primary__grade_1_8	secondary__grade_9_12	housewife		merchant		protestant		rural	30000	6	5	yes	no	yes	3	yes	start_anc_with_midwife__not_referred	induction	vaginally	yes__but_no_emergency_intervention	no_medication_received_after_requesting	day	monday_to_friday	21	9	Midwife	no	no	no	disagree	agree	strongly_agree	agree	strongly_agree	strongly_agree	agree	strongly_agree	strongly_agree	agree	strongly_agree	strongly_agree	neutral	neutral	agree	strongly_agree	strongly_agree	strongly_agree
30	married	primary__grade_1_8	secondary__grade_9_12	merchant		merchant		protestant		rural	25000	3	2	yes	no	yes	5	yes	start_anc_with_midwife__not_referred	spontaneous	instrumental_delivery	yes__but_no_emergency_intervention	no_medication_received_after_requesting	day	monday_to_friday	16	8	Midwife	no	no	no	disagree	disagree	agree	agree	strongly_agree	strongly_agree	agree	agree	neutral	strongly_agree	agree	agree	neutral	neutral	agree	agree	neutral	disagree
25	married	secondary__grade_9_12	above_secondary	others	Student	government_employee		orthodox		urban	55000	6	5	yes	no	yes	6	yes	start_anc_with_midwife__referred_during_	spontaneous	cesarean_delivery	yes__there_is_emergency_intervention	pain_medication_received_after_requestin	day	monday_to_friday	72	9	IESO	no	yes	no	disagree	agree	strongly_agree	agree	agree	neutral	disagree	agree	agree	neutral	disagree	neutral	disagree	neutral	neutral	neutral	neutral	agree
36	married	option_1	read___write_only	housewife		others	Farmer	muslim		rural	30000	9	7	yes	yes	yes	2	no	start_anc_with_midwife__referred_during__1	spontaneous	vaginally	no	not_requested	day	monday_to_friday	22	6	Midwife	no	no	no	neutral	agree	agree	agree	strongly_agree	agree	agree	agree	neutral	strongly_agree	strongly_agree	strongly_agree	neutral	neutral	neutral	agree	strongly_agree	agree
30	married	above_secondary	above_secondary	government_employee		government_employee		muslim		urban	35000	5	4	yes	no	yes	4	yes	start_anc_with_midwife__referred_during_	spontaneous	vaginally	yes__but_no_emergency_intervention	no_medication_received_after_requesting	day	monday_to_friday	23	9	Midwife	no	no	no	strongly_agree	neutral	neutral	neutral	agree	strongly_agree	agree	agree	neutral	agree	strongly_agree	agree	agree	agree	neutral	agree	strongly_agree	agree
30	married	above_secondary	above_secondary	government_employee		government_employee		orthodox		urban	40000	4	3	yes	no	yes	5	yes	start_anc_with_midwife__referred_during_	spontaneous	cesarean_delivery	yes__there_is_emergency_intervention	pain_medication_received_after_requestin	day	monday_to_friday	73	8	IESO+Midwife	no	no	no	neutral	agree	strongly_agree	agree	strongly_agree	strongly_agree	agree	strongly_agree	strongly_agree	neutral	strongly_agree	strongly_agree	agree	agree	agree	agree	strongly_agree	strongly_agree
31	married	above_secondary	above_secondary	government_employee		ngo		muslim		urban	60000	5	4	yes	no	yes	5	yes	start_anc_with_midwife__referred_during_	spontaneous	cesarean_delivery	yes__but_no_emergency_intervention	no_medication_received_after_requesting	day	monday_to_friday	75	12	IESO	no	no	no	neutral	agree	agree	neutral	strongly_agree	agree	agree	agree	agree	agree	strongly_agree	neutral	neutral	neutral	neutral	agree	strongly_agree	strongly_agree
29	married	secondary__grade_9_12	above_secondary	merchant		merchant		orthodox		urban	22000	6	5	yes	no	yes	5	no	start_anc_with_midwife__referred_during_	spontaneous	instrumental_delivery	yes__but_no_emergency_intervention	not_requested	day	monday_to_friday	24	9	Midwife	no	no	no	disagree	agree	agree	neutral	agree	agree	agree	agree	strongly_agree	agree	agree	agree	neutral	agree	neutral	agree	strongly_agree	agree
30	married	above_secondary	can_t_read_and_write	housewife		merchant		protestant		urban	30000	5	4	yes	no	yes	5	no	start_anc_with_midwife__referred_during_	spontaneous	vaginally	yes__but_no_emergency_intervention	not_requested	day	monday_to_friday	22	6	Midwife	no	no	no	strongly_agree	neutral	agree	neutral	strongly_agree	strongly_agree	agree	strongly_agree	agree	neutral	neutral	agree	neutral	agree	agree	agree	agree	strongly_agree
28	married	option_2	secondary__grade_9_12	housewife		merchant		muslim		urban	35000	6	5	yes	no	yes	3	yes	start_anc_with_midwife__not_referred	spontaneous	vaginally	no	no_medication_received_after_requesting	day	monday_to_friday	20	2	Midwife	no	no	no	strongly_disagree	agree	strongly_agree	neutral	strongly_agree	strongly_agree	neutral	strongly_agree	agree	agree	agree	neutral	strongly_disagree	agree	strongly_agree	strongly_agree	agree	agree
30	married	option_2	secondary__grade_9_12	merchant		merchant		protestant		urban	35000	5	4	yes	no	yes	3	yes	start_anc_with_midwife__referred_during__1	spontaneous	instrumental_delivery	yes__but_no_emergency_intervention	no_medication_received_after_requesting	day	monday_to_friday	20	10	Midwife	no	no	no	strongly_agree	agree	strongly_disagree	agree	strongly_agree	agree	neutral	agree	agree	strongly_agree	strongly_agree	strongly_agree	neutral	agree	agree	strongly_agree	strongly_agree	agree
30	married	secondary__grade_9_12	read___write_only	housewife		merchant		protestant		urban	26000	5	4	no	no	yes	2	no	start_anc_with_midwife__not_referred	spontaneous	instrumental_delivery	yes__but_no_emergency_intervention	no_medication_received_after_requesting	day	monday_to_friday	18	8	Midwife	no	no	no	neutral	agree	strongly_agree	agree	neutral	strongly_disagree	agree	strongly_agree	agree	neutral	neutral	disagree	neutral	strongly_agree	agree	strongly_agree	strongly_agree	strongly_agree
35	married	secondary__grade_9_12	read___write_only	housewife		others	Farmer	muslim		rural	30000	5	4	yes	no	yes	2	no	start_anc_with_midwife__referred_during__1	spontaneous	vaginally	yes__but_no_emergency_intervention	not_requested	day	monday_to_friday	20	6	Midwife	no	no	no	disagree	agree	strongly_agree	strongly_agree	strongly_agree	strongly_agree	agree	agree	agree	agree	neutral	agree	agree	agree	agree	neutral	disagree	strongly_agree
31	married	secondary__grade_9_12	primary__grade_1_8	housewife		merchant		protestant		urban	25000	6	5	yes	no	yes	3	no	start_anc_with_midwife__referred_during_	spontaneous	vaginally	no	no_medication_received_after_requesting	day	monday_to_friday	18	5	Midwife	no	no	no	agree	neutral	strongly_agree	disagree	strongly_agree	agree	strongly_disagree	strongly_agree	agree	disagree	strongly_agree	agree	agree	strongly_agree	agree	strongly_agree	strongly_disagree	agree
32	married	primary__grade_1_8	primary__grade_1_8	housewife		merchant		protestant		urban	26000	6	5	yes	no	yes	3	yes	start_anc_with_midwife__referred_during_	spontaneous	vaginally	yes__but_no_emergency_intervention	pain_medication_received_after_requestin	day	monday_to_friday	19	12	Midwife	no	no	no	agree	strongly_agree	strongly_agree	agree	strongly_agree	strongly_agree	agree	agree	strongly_agree	agree	agree	agree	strongly_disagree	agree	agree	strongly_agree	strongly_agree	agree
23	married	secondary__grade_9_12	above_secondary	others	Student	government_employee		catholic		urban	45000	3	2	yes	no	yes	4	yes	start_anc_with_midwife__referred_during_	spontaneous	cesarean_delivery	yes__there_is_emergency_intervention	pain_medication_received_after_requestin	day	monday_to_friday	72	12	IESO+Midwife	no	no	no	strongly_agree	agree	agree	agree	strongly_agree	strongly_agree	agree	strongly_agree	agree	agree	strongly_agree	strongly_agree	agree	agree	agree	agree	strongly_agree	strongly_agree
30	married	secondary__grade_9_12	primary__grade_1_8	housewife		merchant		muslim		urban	30000	6	5	yes	no	yes	2	yes	start_anc_with_midwife__referred_during__1	induction	instrumental_delivery	yes__but_no_emergency_intervention	no_medication_received_after_requesting	day	monday_to_friday	19	6	Midwife	no	no	no	strongly_agree	agree	agree	agree	strongly_agree	strongly_agree	agree	agree	neutral	neutral	neutral	strongly_agree	agree	neutral	agree	strongly_agree	strongly_agree	agree
30	married	secondary__grade_9_12	primary__grade_1_8	merchant		merchant		catholic		urban	32000	6	4	yes	yes	no		no	start_anc_with_midwife__not_referred	induction	vaginally	yes__but_no_emergency_intervention	no_medication_received_after_requesting	night	monday_to_friday	16	5	Midwife	no	no	no	strongly_agree	agree	agree	neutral	strongly_agree	strongly_agree	agree	agree	agree	agree	agree	strongly_agree	neutral	agree	agree	strongly_agree	agree	agree
32	married	primary__grade_1_8	secondary__grade_9_12	housewife		others	Driver	orthodox		urban	50000	6	5	yes	no	yes	6	yes	start_anc_with_midwife__referred_during__1	spontaneous	vaginally	yes__but_no_emergency_intervention	pain_medication_received_after_requestin	night	monday_to_friday	19	12	Midwife	no	no	no	strongly_agree	agree	agree	agree	strongly_agree	strongly_agree	neutral	neutral	agree	agree	strongly_agree	strongly_agree	agree	neutral	agree	agree	strongly_agree	strongly_agree
26	married	option_2	primary__grade_1_8	housewife		merchant		orthodox		urban	40000	4	3	yes	yes	yes	5	no	start_anc_with_midwife__referred_during__1	spontaneous	vaginally	yes__but_no_emergency_intervention	not_requested	day	monday_to_friday	14	8	Midwife	no	no	no	neutral	disagree	disagree	neutral	strongly_agree	strongly_agree	neutral	agree	neutral	neutral	agree	agree	disagree	neutral	agree	agree	neutral	neutral
32	married	primary__grade_1_8	primary__grade_1_8	housewife		merchant		muslim		urban	50000	8	7	yes	no	yes	6	yes	start_anc_with_midwife__referred_during_	spontaneous	vaginally	yes__but_no_emergency_intervention	no_medication_received_after_requesting	day	monday_to_friday	16	5	Midwife	yes	no	no	neutral	neutral	neutral	neutral	agree	agree	neutral	agree	neutral	agree	disagree	neutral	neutral	disagree	neutral	agree	neutral	disagree
28	married	option_2	primary__grade_1_8	merchant		others	Farmer	muslim		rural	30000	6	5	yes	yes	yes	3	no	start_anc_with_midwife__referred_during__1	spontaneous	vaginally	no	no_medication_received_after_requesting	day	monday_to_friday	12	6	Midwife	no	no	no	disagree	neutral	neutral	neutral	agree	agree	neutral	neutral	disagree	neutral	neutral	disagree	strongly_disagree	agree	agree	neutral	agree	agree
29	married	option_2	primary__grade_1_8	merchant		merchant		protestant		urban	40000	6	4	yes	yes	yes	5	yes	start_anc_with_midwife__not_referred	spontaneous	vaginally	yes__but_no_emergency_intervention	not_requested	day	monday_to_friday	18	7	Midwife	yes	yes	no	disagree	disagree	neutral	disagree	neutral	disagree	disagree	neutral	disagree	disagree	disagree	disagree	disagree	agree	disagree	agree	agree	agree
28	married	option_1	above_secondary	housewife		government_employee		orthodox		urban	35000	6	5	yes	no	yes	5	yes	start_anc_with_midwife__not_referred	spontaneous	instrumental_delivery	no	not_requested	day	monday_to_friday	16	5	Midwife	no	no	no	disagree	strongly_disagree	agree	neutral	strongly_agree	strongly_agree	neutral	strongly_agree	neutral	neutral	neutral	neutral	neutral	neutral	agree	strongly_agree	disagree	disagree
32	married	option_2	primary__grade_1_8	merchant		others	Farmer	muslim		urban	30000	6	5	yes	yes	no		no	start_anc_with_midwife__referred_during__1	induction	instrumental_delivery	no	no_medication_received_after_requesting	day	monday_to_friday	18	9	Midwife	no	no	no	disagree	disagree	neutral	neutral	neutral	neutral	neutral	neutral	disagree	disagree	disagree	disagree	agree	strongly_agree	neutral	agree	disagree	agree
28	married	option_2	secondary__grade_9_12	housewife		merchant		orthodox		rural	35000	6	4	yes	yes	yes	3	no	start_anc_with_midwife__referred_during_	spontaneous	vaginally	yes__but_no_emergency_intervention	not_requested	day	monday_to_friday	20	6	Midwife	no	no	no	neutral	strongly_disagree	disagree	disagree	strongly_agree	agree	agree	strongly_agree	neutral	agree	strongly_agree	agree	neutral	neutral	agree	agree	agree	agree
22	married	above_secondary	above_secondary	housewife		government_employee		protestant		urban	60000	2	1	yes	no	yes	5	yes	start_anc_with_midwife__referred_during_	spontaneous	cesarean_delivery	yes__but_no_emergency_intervention	no_medication_received_after_requesting	day	monday_to_friday	72	10	Midwife and IESO	no	no	no	disagree	strongly_disagree	agree	neutral	neutral	neutral	disagree	agree	agree	agree	strongly_agree	agree	agree	agree	agree	strongly_agree	strongly_agree	strongly_agree
30	married	above_secondary	above_secondary	government_employee		government_employee		orthodox		urban	55000	4	3	yes	no	yes	5	yes	start_anc_with_midwife__referred_during_	elective_c_s	cesarean_delivery	yes__there_is_emergency_intervention	no_medication_received_after_requesting	day	monday_to_friday	75	1	IESO and midwife	no	no	no	neutral	disagree	agree	agree	strongly_agree	strongly_agree	agree	strongly_agree	agree	agree	strongly_agree	neutral	neutral	agree	agree	agree	strongly_agree	agree
29	married	option_2	primary__grade_1_8	housewife		merchant		orthodox		rural	30000	6	5	yes	no	yes	3	no	start_anc_with_midwife__referred_during__1	spontaneous	instrumental_delivery	yes__but_no_emergency_intervention	no_medication_received_after_requesting	day	monday_to_friday	25	8	Midwife	no	no	no	neutral	neutral	neutral	strongly_agree	strongly_agree	agree	agree	agree	neutral	neutral	strongly_agree	disagree	disagree	neutral	neutral	agree	agree	agree
32	married	option_2	primary__grade_1_8	housewife		others	Farmer	muslim		urban	35000	6	5	yes	no	yes	4	yes	start_anc_with_midwife__not_referred	spontaneous	vaginally	yes__but_no_emergency_intervention	no_medication_received_after_requesting	day	monday_to_friday	20	6	Midwife	no	no	no	neutral	disagree	agree	neutral	agree	agree	disagree	neutral	neutral	strongly_agree	agree	neutral	strongly_disagree	neutral	neutral	agree	neutral	neutral
28	married	primary__grade_1_8	read___write_only	housewife		merchant		muslim		urban	30000	6	5	yes	yes	no		no	start_anc_with_midwife__not_referred	spontaneous	vaginally	yes__but_no_emergency_intervention	no_medication_received_after_requesting	night	monday_to_friday	20	9	Midwife	no	no	no	neutral	strongly_agree	agree	agree	strongly_agree	strongly_agree	agree	agree	agree	agree	strongly_agree	agree	neutral	disagree	disagree	agree	strongly_agree	agree
30	married	option_2	secondary__grade_9_12	housewife		merchant		muslim		urban	30000	6	5	yes	no	no		no	start_anc_with_midwife__referred_during__1	spontaneous	vaginally	no	not_requested	day	monday_to_friday	16	10	Midwife	no	no	no	neutral	neutral	neutral	neutral	agree	agree	agree	strongly_agree	agree	strongly_agree	strongly_agree	strongly_agree	agree	neutral	neutral	agree	strongly_agree	strongly_agree
28	married	secondary__grade_9_12	secondary__grade_9_12	merchant		merchant		protestant		urban	3000	6	5	yes	no	no		no	start_anc_with_midwife__not_referred	spontaneous	vaginally	no	not_requested	day	monday_to_friday	20	5	Midwife	no	no	no	disagree	neutral	neutral	disagree	agree	agree	neutral	agree	agree	agree	strongly_agree	strongly_agree	agree	strongly_agree	disagree	agree	agree	agree
29	married	primary__grade_1_8	above_secondary	housewife		merchant		protestant		urban	30000	6	5	yes	no	yes	3	no	start_anc_with_midwife__referred_during__1	spontaneous	vaginally	no	pain_medication_received_after_requestin	night	monday_to_friday	14	6	Midwife	no	no	no	agree	agree	neutral	disagree	strongly_agree	agree	neutral	strongly_agree	neutral	agree	agree	agree	neutral	agree	agree	agree	agree	agree
29	married	primary__grade_1_8	secondary__grade_9_12	housewife		merchant		muslim		urban	45000	7	5	yes	yes	yes	4	no	start_anc_with_midwife__referred_during__1	spontaneous	cesarean_delivery	no	no_medication_received_after_requesting	day	monday_to_friday	16	8	Midwife	no	yes	no	neutral	strongly_agree	agree	agree	strongly_agree	agree	agree	strongly_agree	agree	agree	strongly_agree	strongly_agree	neutral	agree	agree	strongly_agree	agree	agree
25	married	primary__grade_1_8	secondary__grade_9_12	housewife		others	Farmer	muslim		rural	2000	5	5	yes	no	yes	5	no	no_anc__i_came_here_during_labor	spontaneous	vaginally	yes__but_no_emergency_intervention	not_requested	night	monday_to_friday	24	4	Midwife	no	no	no	neutral	neutral	neutral	agree	agree	agree	agree	agree	neutral	neutral	agree	agree	agree	neutral	neutral	agree	neutral	agree
17	married	primary__grade_1_8	primary__grade_1_8	housewife		others	Farmer	muslim		rural	2000	1				yes	6	no	no_anc__i_came_here_during_labor	induction	cesarean_delivery	yes__there_is_emergency_intervention	pain_medication_received_without_request	night	monday_to_friday	12	5	Surgeon	no	no	no	strongly_agree	agree	agree	strongly_agree	agree	agree	agree	agree	neutral	agree	agree	agree	agree	agree	agree	agree	agree	agree
30	married	option_1	primary__grade_1_8	others	Guard	others	Guard	orthodox		urban	20000	4	4	yes	no	yes	5	yes	start_anc_with_midwife__referred_during_	spontaneous	vaginally	yes__but_no_emergency_intervention	no_medication_received_after_requesting	day	monday_to_friday	5	2	Midwifery	no	no	no	agree	agree	agree	neutral	disagree	disagree	agree	neutral	neutral	agree	agree	neutral	neutral	agree	agree	agree	agree	agree
35	married	option_2	read___write_only	merchant		ngo		muslim		urban	20000	7	7	yes	no	yes	6	yes	start_anc_with_midwife__referred_during_	spontaneous	vaginally	no	no_medication_received_after_requesting	day	monday_to_friday	6	2	Midwifery	no	no	no	agree	neutral	neutral	disagree	disagree	disagree	agree	agree	neutral	neutral	neutral	neutral	neutral	neutral	neutral	neutral	neutral	neutral
28	married	primary__grade_1_8	primary__grade_1_8	housewife		merchant		muslim		urban	100000	5	4	yes	no	yes	7	yes	start_anc_with_midwife__not_referred	spontaneous	vaginally	yes__but_no_emergency_intervention	no_medication_received_after_requesting	day	monday_to_friday	5	2	Midwifery	no	no	no	agree	agree	neutral	neutral	neutral	neutral	neutral	neutral	neutral	agree	neutral	agree	neutral	agree	agree	agree	agree	agree
20	married	secondary__grade_9_12	above_secondary	housewife		others	Nurse	muslim		urban	7000	2	1	no	no	yes	4	yes	no_anc__i_came_here_during_labor	spontaneous	vaginally	yes__but_no_emergency_intervention	not_requested	day	monday_to_friday	6	6	Midwife	no	no	no	agree	agree	agree	agree	neutral	neutral	neutral	neutral	disagree	disagree	disagree	neutral	neutral	neutral	neutral	neutral	neutral	neutral
19	married	secondary__grade_9_12	secondary__grade_9_12	housewife		others	Farmer	muslim		urban	2000	1				yes	8	yes	no_anc__i_came_here_during_labor	spontaneous	cesarean_delivery	yes__there_is_emergency_intervention	pain_medication_received_without_request	day	monday_to_friday	72	5	Surgeon	no	no	no	agree	agree	agree	neutral	neutral	neutral	neutral	neutral	agree	agree	agree	agree	agree	agree	agree	agree	agree	agree
27	married	option_2	primary__grade_1_8	housewife		others	Marchant	orthodox		urban	5000	2	3	yes	no	yes	8	yes	no_anc__i_came_here_during_labor	spontaneous	vaginally	yes__but_no_emergency_intervention	pain_medication_received_without_request	day	monday_to_friday	24	1	Midwife	no	no	no	agree	agree	neutral	neutral	agree	neutral	neutral	neutral	disagree	disagree	agree	agree	neutral	neutral	neutral	agree	agree	agree
22	married	above_secondary	above_secondary	merchant		government_employee		orthodox		urban	15000	3	3	yes	no	yes	5	yes	no_anc__i_came_here_during_labor	induction	vaginally	yes__but_no_emergency_intervention	pain_medication_received_without_request	day	monday_to_friday	24	3	Midwife	no	no	no	agree	agree	agree	neutral	agree	disagree	agree	agree	disagree	disagree	agree	agree	agree	neutral	agree	neutral	agree	neutral
25	married	primary__grade_1_8	primary__grade_1_8	housewife		merchant		catholic		urban	6000	3	2	yes	no	yes	6	yes	no_anc__i_came_here_during_labor	spontaneous	vaginally	yes__but_no_emergency_intervention	no_medication_received_after_requesting	day	monday_to_friday	3	3	Midwife	no	no	no	agree	disagree	disagree	disagree	agree	agree	agree	disagree	disagree	neutral	agree	agree	disagree	disagree	agree	agree	neutral	agree
20	married	secondary__grade_9_12	secondary__grade_9_12	housewife		merchant		muslim		urban	7000	1				yes	4	yes	no_anc__i_came_here_during_labor	induction	vaginally	yes__but_no_emergency_intervention	pain_medication_received_without_request	night	monday_to_friday	5	4	Midwife	no	no	no	agree	agree	agree	agree	disagree	disagree	disagree	disagree	disagree	disagree	agree	agree	agree	agree	disagree	disagree	agree	agree
28	married	option_2	read___write_only	housewife		others	Farmer	muslim		urban	26000	3	2	yes	no	yes	3	yes	start_anc_with_midwife__not_referred	spontaneous	vaginally	yes__but_no_emergency_intervention	not_requested	day	monday_to_friday	3	2	Midwife	no	no	yes	neutral	disagree	disagree	agree	strongly_agree	agree	agree	strongly_agree	agree	agree	strongly_agree	strongly_agree	neutral	neutral	agree	strongly_agree	agree	agree
30	married	option_2	primary__grade_1_8	housewife		merchant		protestant		urban	30000	6	4	yes	no	no		yes	start_anc_with_midwife__not_referred	spontaneous	vaginally	yes__but_no_emergency_intervention	no_medication_received_after_requesting	day	monday_to_friday	8	3	Midwife	no	no	no	neutral	disagree	disagree	neutral	neutral	neutral	neutral	neutral	neutral	disagree	neutral	neutral	disagree	agree	agree	neutral	neutral	disagree
28	married	primary__grade_1_8	primary__grade_1_8	housewife		merchant		orthodox		urban	20000	5	4	yes	no	no		no	start_anc_with_midwife__referred_during__1	spontaneous	vaginally	no	not_requested	day	monday_to_friday	6	2	Midwife	no	no	yes	neutral	agree	strongly_agree	neutral	agree	agree	neutral	neutral	neutral	neutral	agree	neutral	disagree	disagree	disagree	disagree	agree	agree
30	married	option_2	primary__grade_1_8	merchant		merchant		protestant		rural	30000	9	7	yes	yes	yes	2	no	start_anc_with_midwife__not_referred	spontaneous	vaginally	no	not_requested	day	monday_to_friday	5	8	Midwife	no	no	no	neutral	disagree	disagree	neutral	disagree	neutral	neutral	agree	neutral	agree	neutral	agree	strongly_disagree	disagree	neutral	agree	neutral	agree
35	married	option_1	can_t_read_and_write	housewife		others	Farmer	muslim		rural	30000	9	8	yes	no	yes	5	no	start_anc_with_midwife__not_referred	spontaneous	vaginally	no	not_requested	day	monday_to_friday	12	5	Midwife	no	no	no	strongly_disagree	disagree	disagree	neutral	agree	strongly_agree	neutral	strongly_agree	strongly_agree	strongly_agree	strongly_agree	agree	strongly_agree	neutral	agree	agree	disagree	strongly_agree
33	married	primary__grade_1_8	secondary__grade_9_12	housewife		merchant		orthodox		urban	25000	5	4	yes	no	yes	4	no	start_anc_with_midwife__referred_during_	spontaneous	vaginally	yes__but_no_emergency_intervention	not_requested	day	monday_to_friday	18	8	Midwife	no	no	no	disagree	neutral	disagree	neutral	agree	neutral	neutral	neutral	neutral	neutral	agree	agree	neutral	neutral	neutral	strongly_agree	agree	agree
30	married	option_2	primary__grade_1_8	housewife		merchant		protestant		urban	30000	6	5	no	yes	no		no	start_anc_with_midwife__referred_during__1	spontaneous	vaginally	yes__but_no_emergency_intervention	no_medication_received_after_requesting	day	monday_to_friday	14	6	Midwife	no	no	no	disagree	neutral	agree	agree	agree	strongly_agree	strongly_agree	neutral	neutral	agree	strongly_agree	agree	disagree	agree	strongly_agree	strongly_agree	neutral	agree
30	married	option_2	read___write_only	housewife		others	Daily laborer	muslim		urban	25000	6	5	yes	no	yes	2	no	start_anc_with_midwife__not_referred	spontaneous	vaginally	no	not_requested	day	monday_to_friday	16	8	Midwife	yes	yes	no	neutral	neutral	neutral	neutral	neutral	agree	neutral	agree	agree	disagree	agree	agree	neutral	disagree	strongly_disagree	disagree	neutral	disagree
32	married	primary__grade_1_8	secondary__grade_9_12	housewife		others	Driver	orthodox		urban	40000	5	4	yes	no	yes	5	no	start_anc_with_midwife__not_referred	spontaneous	vaginally	no	not_requested	night	monday_to_friday	17	9	Midwife	no	no	no	neutral	neutral	neutral	disagree	agree	neutral	disagree	agree	neutral	agree	agree	agree	disagree	disagree	neutral	agree	agree	agree
30	married	option_2	read___write_only	others	Farmer	others	Farmer	muslim		rural	50000	6	5	no	no	yes	2	no	no_anc__i_came_here_during_labor	spontaneous	vaginally	no	not_requested	night	monday_to_friday	20	8	Midwife	no	no	no	disagree	neutral	neutral	neutral	agree	agree	neutral	neutral	neutral	disagree	neutral	disagree	neutral	agree	strongly_disagree	disagree	agree	agree
30	married	above_secondary	above_secondary	government_employee		government_employee		catholic		urban	65000	5	4	yes	no	yes	6	yes	start_anc_with_midwife__referred_during_	spontaneous	vaginally	yes__but_no_emergency_intervention	not_requested	day	monday_to_friday	20	12	Midwife	no	no	no	disagree	neutral	neutral	neutral	strongly_agree	strongly_agree	neutral	agree	neutral	neutral	agree	agree	neutral	neutral	neutral	agree	agree	agree
30	married	primary__grade_1_8	secondary__grade_9_12	housewife		others	Driver	muslim		urban	29000	5	4	yes	no	yes	5	yes	start_anc_with_midwife__referred_during__1	spontaneous	vaginally	no	not_requested	day	monday_to_friday	16	7	Midwife	yes	no	no	disagree	neutral	neutral	neutral	strongly_agree	strongly_agree	agree	agree	agree	neutral	agree	agree	neutral	neutral	agree	agree	agree	agree
30	married	option_1	can_t_read_and_write	housewife		merchant		muslim		urban	25000	6	5	yes	no	yes	3	no	start_anc_with_midwife__not_referred	spontaneous	vaginally	no	not_requested	day	monday_to_friday	11	5	Midwife	no	no	no	strongly_disagree	disagree	neutral	neutral	agree	strongly_agree	neutral	neutral	disagree	disagree	disagree	neutral	disagree	agree	agree	strongly_agree	strongly_agree	agree
28	married	option_2	primary__grade_1_8	merchant		merchant		catholic		urban	25000	5	4	yes	no	yes	2	no	start_anc_with_midwife__not_referred	spontaneous	vaginally	no	not_requested	day	monday_to_friday	12	4	Midwife	yes	no	no	neutral	disagree	disagree	disagree	agree	agree	neutral	agree	disagree	neutral	neutral	neutral	neutral	neutral	disagree	neutral	neutral	neutral
32	married	primary__grade_1_8	read___write_only	housewife		merchant		orthodox		urban	29000	6	3	no	no	yes	2	yes	start_anc_with_midwife__not_referred	spontaneous	vaginally	yes__but_no_emergency_intervention	not_requested	day	monday_to_friday	26	8	Midwife	no	yes	no	disagree	disagree	disagree	neutral	neutral	agree	neutral	agree	agree	agree	agree	agree	disagree	neutral	neutral	agree	agree	strongly_agree
32	married	secondary__grade_9_12	read___write_only	housewife		merchant		orthodox		urban	30000	6	4	yes	no	yes	3	yes	start_anc_with_midwife__not_referred	spontaneous	vaginally	yes__but_no_emergency_intervention	not_requested	day	monday_to_friday	18	7	Midwife	yes	no	no	disagree	strongly_disagree	disagree	neutral	agree	strongly_agree	agree	agree	agree	neutral	neutral	agree	neutral	neutral	neutral	neutral	agree	agree
28	married	option_2	primary__grade_1_8	housewife		merchant		orthodox		urban	35000	5	4	yes	yes	no		no	start_anc_with_midwife__referred_during_	spontaneous	vaginally	no	not_requested	day	monday_to_friday	19	7	Midwife	no	no	no	neutral	disagree	agree	neutral	agree	agree	neutral	agree	neutral	agree	agree	agree	neutral	neutral	agree	agree	neutral	neutral
22	married	secondary__grade_9_12	secondary__grade_9_12	housewife		government_employee		muslim		urban	20000	2	1	yes	no	yes	2	yes	start_anc_with_midwife__referred_during_	spontaneous	vaginally	no	not_requested	day	monday_to_friday	16	8	Midwife	no	no	no	disagree	neutral	agree	agree	agree	agree	neutral	neutral	neutral	neutral	agree	agree	neutral	neutral	neutral	agree	agree	agree
25	married	above_secondary	primary__grade_1_8	merchant		merchant		protestant		urban	25000	3	2	yes	no	yes	3	yes	start_anc_with_midwife__referred_during_	spontaneous	vaginally	no	not_requested	day	monday_to_friday	18	9	Midwife	no	no	no	strongly_disagree	neutral	neutral	disagree	agree	neutral	neutral	neutral	neutral	neutral	neutral	agree	disagree	disagree	neutral	neutral	strongly_agree	neutral
32	married	option_2	read___write_only	housewife		merchant		orthodox		rural	22000	5	4	yes	yes	yes	3	yes	start_anc_with_midwife__referred_during_	spontaneous	vaginally	no	not_requested	day	monday_to_friday	14	6	Midwife	no	no	no	disagree	neutral	neutral	disagree	neutral	agree	disagree	neutral	disagree	disagree	neutral	neutral	disagree	neutral	neutral	neutral	neutral	disagree
30	married	option_2	primary__grade_1_8	housewife		merchant		orthodox		urban	25000	3	2	no	yes	no		no	start_anc_with_midwife__referred_during__1	spontaneous	vaginally	no	not_requested	day	monday_to_friday	16	6	Midwife	no	yes	no	agree	disagree	neutral	neutral	agree	neutral	neutral	neutral	neutral	agree	agree	neutral	strongly_disagree	strongly_disagree	disagree	agree	agree	agree
35	married	option_1	can_t_read_and_write	housewife		others	Farmer	muslim		rural	30000	9	8	yes	no	yes	3	no	start_anc_with_midwife__referred_during_	spontaneous	vaginally	no	not_requested	day	monday_to_friday	18	8	Midwife	no	no	no	strongly_disagree	neutral	neutral	neutral	agree	strongly_agree	agree	strongly_agree	agree	strongly_agree	strongly_agree	strongly_agree	agree	agree	agree	strongly_agree	strongly_agree	strongly_agree
28	married	primary__grade_1_8	can_t_read_and_write	housewife		merchant		muslim		rural	30000	5	4	no	yes	no		yes	start_anc_with_midwife__not_referred	spontaneous	vaginally	yes__but_no_emergency_intervention	no_medication_received_after_requesting	day	monday_to_friday	13	5	Midwife	no	no	no	agree	agree	agree	agree	agree	agree	agree	agree	neutral	agree	strongly_agree	agree	neutral	agree	agree	agree	agree	agree
27	married	primary__grade_1_8	primary__grade_1_8	housewife		merchant		orthodox		rural	25000	6	4	yes	no	no		no	start_anc_with_midwife__not_referred	spontaneous	vaginally	no	not_requested	day	weekend	19	7	Midwife	no	no	no	agree	agree	agree	agree	strongly_agree	strongly_agree	agree	strongly_agree	strongly_agree	agree	strongly_agree	strongly_agree	agree	agree	strongly_agree	strongly_agree	neutral	neutral
29	married	primary__grade_1_8	secondary__grade_9_12	housewife		others	Farmer	muslim		rural	20000	5	4	yes	no	yes	3	no	start_anc_with_midwife__referred_during_	spontaneous	vaginally	no	not_requested	night	weekend	19	9	Midwife	no	no	no	neutral	agree	agree	agree	strongly_agree	strongly_agree	agree	agree	agree	agree	agree	neutral	disagree	disagree	agree	strongly_agree	strongly_agree	strongly_agree
30	married	secondary__grade_9_12	secondary__grade_9_12	housewife		merchant		muslim		rural	30000	5	3	yes	yes	yes	4	yes	start_anc_with_midwife__referred_during_	spontaneous	vaginally	yes__but_no_emergency_intervention	not_requested	night	monday_to_friday	22	9	Midwife	no	no	yes	neutral	disagree	agree	neutral	agree	strongly_agree	agree	neutral	strongly_disagree	agree	agree	agree	neutral	neutral	agree	agree	agree	agree
30	married	secondary__grade_9_12	secondary__grade_9_12	housewife		others	Driver	protestant		urban	40000	5	4	yes	no	yes	4	no	start_anc_with_midwife__referred_during_	spontaneous	vaginally	no	not_requested	night	monday_to_friday	18	6	Nurse	yes	no	no	neutral	disagree	agree	neutral	agree	disagree	disagree	agree	agree	agree	agree	strongly_agree	neutral	neutral	neutral	strongly_agree	agree	agree
29	married	primary__grade_1_8	secondary__grade_9_12	housewife		merchant		catholic		urban	35000	6	5	yes	no	yes	5	no	start_anc_with_midwife__referred_during_	spontaneous	vaginally	no	not_requested	day	monday_to_friday	16	7	Nurse	no	no	no	neutral	neutral	strongly_agree	agree	strongly_agree	strongly_agree	agree	strongly_agree	agree	agree	strongly_agree	strongly_agree	agree	disagree	neutral	strongly_agree	strongly_agree	strongly_agree
29	married	secondary__grade_9_12	secondary__grade_9_12	merchant		merchant		protestant		urban	28000	5	4	yes	no	yes	5	no	start_anc_with_midwife__referred_during_	spontaneous	vaginally	no	not_requested	day	monday_to_friday	17	11	Nurse	no	no	no	disagree	agree	agree	neutral	strongly_agree	agree	agree	strongly_agree	agree	agree	agree	agree	neutral	agree	neutral	agree	agree	agree
30	married	secondary__grade_9_12	secondary__grade_9_12	housewife		merchant		orthodox		urban	30000	6	5	yes	no	yes	3	yes	start_anc_with_midwife__referred_during_	spontaneous	vaginally	no	not_requested	day	monday_to_friday	19	11	Midwife	no	no	no	disagree	neutral	agree	agree	strongly_agree	strongly_agree	disagree	agree	agree	agree	strongly_agree	agree	neutral	disagree	neutral	agree	agree	agree
29	married	secondary__grade_9_12	secondary__grade_9_12	merchant		merchant		muslim		urban	24000	5	3	yes	yes	yes	3	yes	start_anc_with_midwife__referred_during__1	spontaneous	vaginally	no	not_requested	night	weekend	16	7	Midwife	no	no	no	disagree	neutral	strongly_agree	agree	strongly_agree	agree	agree	strongly_agree	disagree	agree	strongly_agree	strongly_agree	neutral	agree	strongly_agree	strongly_agree	strongly_agree	neutral
22	married	secondary__grade_9_12	above_secondary	others	Student	government_employee		muslim		urban	40000	2	1	yes	no	yes	4	yes	start_anc_with_midwife__referred_during_	spontaneous	vaginally	no	not_requested	night	weekend	16	7	Midwife	no	no	no	agree	strongly_agree	neutral	disagree	strongly_agree	strongly_agree	agree	strongly_agree	agree	agree	strongly_agree	strongly_agree	agree	agree	strongly_agree	strongly_agree	agree	agree
32	married	option_1	can_t_read_and_write	housewife		others	Farmer	muslim		rural	30000	11	8	yes	yes	yes	4	no	start_anc_with_midwife__referred_during_	spontaneous	vaginally	no	not_requested	night	weekend	18	6	Midwife	no	no	no	neutral	strongly_disagree	agree	neutral	strongly_agree	agree	disagree	strongly_agree	agree	agree	strongly_agree	strongly_agree	agree	neutral	neutral	strongly_agree	strongly_agree	agree
29	married	option_1	can_t_read_and_write	housewife		merchant		muslim		urban	35000	6	4	yes	yes	yes	3	no	start_anc_with_midwife__not_referred	spontaneous	vaginally	yes__but_no_emergency_intervention	not_requested	night	weekend	17	9	Midwife	no	yes	no	disagree	agree	agree	agree	strongly_agree	strongly_agree	agree	strongly_agree	agree	agree	strongly_agree	strongly_agree	disagree	neutral	agree	agree	agree	agree
35	married	option_1	can_t_read_and_write	housewife		others	Farmer	muslim		rural	40000	12	9	yes	yes	yes	3	no	start_anc_with_midwife__not_referred	spontaneous	vaginally	no	not_requested	night	weekend	16	7	Midwife	yes	no	no	agree	agree	agree	agree	strongly_agree	strongly_agree	agree	strongly_agree	strongly_agree	neutral	agree	agree	agree	disagree	neutral	strongly_agree	neutral	agree
30	married	option_1	primary__grade_1_8	housewife		merchant		muslim		rural	50000	7	6	no	yes	yes	2	no	start_anc_with_midwife__not_referred	spontaneous	vaginally	yes__but_no_emergency_intervention	no_medication_received_after_requesting	night	weekend	16	7	Midwife	no	yes	no	strongly_agree	agree	agree	agree	strongly_agree	strongly_agree	disagree	strongly_agree	agree	agree	strongly_agree	neutral	agree	agree	agree	strongly_agree	strongly_agree	agree
33	married	option_2	read___write_only	housewife		merchant		muslim		urban	29000	6	5	yes	yes	yes	5	no	start_anc_with_midwife__referred_during_	spontaneous	vaginally	no	not_requested	night	monday_to_friday	16	7	Midwife	no	no	no	disagree	neutral	neutral	neutral	strongly_agree	agree	neutral	neutral	agree	agree	agree	neutral	disagree	disagree	neutral	neutral	neutral	agree
30	married	option_1	can_t_read_and_write	housewife		others	Farmer	muslim		rural	20000	6	5	yes	yes	yes	5	yes	start_anc_with_midwife__referred_during_	spontaneous	vaginally	no	not_requested	night	monday_to_friday	16	7	Midwife	no	no	yes	neutral	agree	agree	agree	strongly_agree	strongly_agree	strongly_agree	strongly_agree	agree	agree	strongly_agree	neutral	disagree	disagree	neutral	neutral	neutral	neutral
26	married	option_2	can_t_read_and_write	housewife		merchant		muslim		rural	25000	6	5	yes	yes	yes	2	no	start_anc_with_midwife__referred_during_	spontaneous	vaginally	no	not_requested	day	monday_to_friday	16	9	Midwife	yes	no	no	disagree	neutral	neutral	neutral	neutral	neutral	neutral	disagree	agree	agree	agree	agree	neutral	neutral	disagree	strongly_disagree	neutral	agree
32	married	option_2	can_t_read_and_write	housewife		merchant		orthodox		urban	38000	6	5	yes	yes	yes	3	no	start_anc_with_midwife__referred_during_	spontaneous	vaginally	no	not_requested	day	monday_to_friday	16	8	Midwife	no	no	no	agree	strongly_agree	neutral	strongly_disagree	strongly_agree	agree	disagree	agree	agree	neutral	agree	disagree	neutral	agree	disagree	disagree	strongly_agree	agree
29	married	primary__grade_1_8	can_t_read_and_write	housewife		merchant		muslim		urban	22000	5	4	yes	no	yes	2	no	start_anc_with_midwife__referred_during_	spontaneous	vaginally	no	not_requested	day	monday_to_friday	19	7	Midwife	no	no	no	agree	neutral	strongly_agree	disagree	strongly_agree	agree	neutral	strongly_agree	agree	neutral	disagree	strongly_agree	neutral	agree	neutral	agree	agree	neutral
25	married	option_2	secondary__grade_9_12	merchant		merchant		muslim		rural	30000	6	5	yes	yes	yes	3	no	start_anc_with_midwife__referred_during_	spontaneous	vaginally	no	not_requested	day	weekend	19	8	Midwife	yes	yes	no	disagree	agree	agree	neutral	agree	agree	agree	agree	agree	agree	agree	neutral	disagree	disagree	neutral	agree	neutral	agree
22	married	secondary__grade_9_12	above_secondary	others	Student	government_employee		muslim		urban	55000	3	2	yes	no	yes	5	no	start_anc_with_midwife__not_referred	spontaneous	vaginally	yes__but_no_emergency_intervention	not_requested	day	weekend	18	8	Midwife	no	no	no	disagree	neutral	neutral	neutral	agree	strongly_agree	disagree	disagree	strongly_disagree	neutral	agree	agree	agree	neutral	disagree	disagree	agree	agree
28	married	secondary__grade_9_12	above_secondary	merchant		merchant		muslim		urban	60000	7	6	yes	no	no		yes	start_anc_with_midwife__not_referred	spontaneous	vaginally	no	not_requested	night	weekend	16	9	Midwife	no	no	no	disagree	neutral	agree	neutral	strongly_agree	agree	agree	agree	agree	neutral	neutral	neutral	neutral	agree	agree	agree	neutral	neutral
25	married	secondary__grade_9_12	can_t_read_and_write	housewife		merchant		muslim		urban	26000	5	4	no	no	yes	3	yes	start_anc_with_midwife__referred_during_	spontaneous	vaginally	no	not_requested	night	weekend	16	7	Nurse	no	no	no	agree	neutral	agree	agree	strongly_agree	strongly_agree	agree	agree	agree	agree	agree	agree	neutral	neutral	agree	agree	strongly_agree	agree
28	married	secondary__grade_9_12	secondary__grade_9_12	merchant		merchant		muslim		urban	32000	5	4	yes	no	yes	3	yes	start_anc_with_midwife__referred_during_	spontaneous	vaginally	yes__but_no_emergency_intervention	not_requested	day	weekend	20	8	Nurse	yes	yes	no	neutral	neutral	agree	neutral	agree	strongly_agree	agree	agree	agree	agree	agree	agree	neutral	neutral	neutral	agree	agree	agree
29	married	secondary__grade_9_12	secondary__grade_9_12	merchant		merchant		muslim		urban	30000	6	5	yes	no	yes	3	yes	start_anc_with_midwife__referred_during_	spontaneous	vaginally	no	not_requested	day	weekend	16	7	Midwife	no	no	no	strongly_disagree	agree	agree	agree	strongly_agree	agree	neutral	neutral	disagree	neutral	strongly_agree	strongly_agree	neutral	agree	neutral	agree	neutral	neutral
29	married	option_2	secondary__grade_9_12	housewife		merchant		orthodox		urban	25000	6	5	yes	no	yes	2	no	start_anc_with_midwife__referred_during_	spontaneous	vaginally	no	not_requested	day	weekend	19	8	Midwife	no	no	no	disagree	neutral	neutral	neutral	agree	agree	agree	strongly_agree	strongly_agree	agree	strongly_agree	strongly_agree	neutral	agree	agree	strongly_agree	strongly_agree	strongly_agree
29	married	option_2	primary__grade_1_8	housewife		merchant		catholic		urban	30000	6	5	yes	no	yes	2	no	start_anc_with_midwife__not_referred	spontaneous	vaginally	no	not_requested	day	monday_to_friday	16	9	Nurse	no	no	no	disagree	neutral	agree	agree	strongly_agree	strongly_agree	agree	strongly_agree	agree	agree	strongly_agree	strongly_agree	neutral	neutral	neutral	strongly_agree	strongly_agree	agree
22	married	secondary__grade_9_12	secondary__grade_9_12	housewife		government_employee		muslim		rural	20000	3	2	yes	no	yes	3	yes	start_anc_with_midwife__referred_during_	spontaneous	vaginally	no	not_requested	day	weekend	19	9	Nurse	no	no	no	disagree	agree	agree	neutral	strongly_agree	strongly_agree	agree	strongly_agree	agree	agree	strongly_agree	strongly_agree	neutral	neutral	agree	strongly_agree	strongly_agree	agree
32	married	option_2	secondary__grade_9_12	housewife		merchant		protestant		urban	25000	6	4	yes	yes	yes	3	no	start_anc_with_midwife__not_referred	spontaneous	vaginally	yes__but_no_emergency_intervention	no_medication_received_after_requesting	day	monday_to_friday	19	9	Nurse	no	no	no	disagree	neutral	agree	agree	strongly_agree	strongly_agree	agree	strongly_agree	strongly_agree	agree	strongly_agree	agree	agree	neutral	agree	agree	agree	agree
25	married	secondary__grade_9_12	secondary__grade_9_12	housewife		others	Daily laborer	muslim		urban	35000	6	5	yes	yes	yes	3	no	start_anc_with_midwife__not_referred	spontaneous	vaginally	no	not_requested	day	weekend	16	7	Midwife	no	no	no	neutral	agree	strongly_agree	agree	strongly_agree	strongly_agree	agree	strongly_agree	disagree	agree	strongly_agree	strongly_agree	agree	agree	agree	strongly_agree	strongly_agree	strongly_agree
31	married	option_2	primary__grade_1_8	housewife		merchant		muslim		rural	5000	6	5	yes	no	yes	4	no	no_anc__i_came_here_during_labor	spontaneous	vaginally	yes__but_no_emergency_intervention	not_requested	day	monday_to_friday	3	2	Midwife	no	no	no	neutral	agree	agree	neutral	neutral	neutral	agree	agree	disagree	disagree	agree	agree	neutral	neutral	agree	agree	agree	agree
22	married	option_1	primary__grade_1_8	housewife		others	Farmer	muslim		rural	3000	1				yes	5	yes	no_anc__i_came_here_during_labor	induction	vaginally	no	not_requested	night	monday_to_friday	5	4	Midwife	no	no	no	agree	agree	agree	agree	agree	agree	neutral	disagree	disagree	agree	agree	agree	agree	agree	agree	neutral	agree	agree
30	married	secondary__grade_9_12	secondary__grade_9_12	housewife		merchant		orthodox		urban	10000	3	3	yes	no	yes	5	yes	no_anc__i_came_here_during_labor	elective_c_s	cesarean_delivery	yes__but_no_emergency_intervention	pain_medication_received_without_request	day	weekend	72	1	Surgeon	no	no	no	strongly_agree	strongly_agree	neutral	agree	agree	agree	neutral	agree	agree	agree	agree	agree	agree	agree	agree	agree	agree	agree
18	married	above_secondary	above_secondary	housewife		others	Teacher	protestant		urban	8000	1				yes	5	yes	no_anc__i_came_here_during_labor	spontaneous	vaginally	yes__but_no_emergency_intervention	pain_medication_received_after_requestin	day	monday_to_friday	3	2	Midwife	no	no	no	agree	agree	agree	agree	agree	agree	neutral	agree	neutral	agree	strongly_agree	strongly_agree	agree	neutral	agree	agree	neutral	agree
35	married	option_1	read___write_only	housewife		others	Farmer	muslim		rural	4000	6	6	yes	no	yes	4	yes	no_anc__i_came_here_during_labor	spontaneous	cesarean_delivery	yes__there_is_emergency_intervention	not_requested	night	monday_to_friday	72	2	Surgeon	yes	no	no	agree	agree	agree	agree	agree	agree	disagree	disagree	disagree	agree	agree	agree	disagree	disagree	disagree	agree	agree	agree
25	married	option_1	read___write_only	housewife		others	Farmer	muslim		rural	70000	4	3	yes	no	yes	3	yes	start_anc_with_midwife__referred_during_	spontaneous	vaginally	no	pain_medication_received_without_request	night	monday_to_friday	6	10	BSC/MW	no	no	no	agree	agree	agree	agree	agree	agree	agree	agree	agree	agree	agree	agree	agree	agree	agree	agree	agree	agree
30	married	option_1	can_t_read_and_write	housewife		housewife		muslim		rural	20000	6	5	yes	no	yes	2	yes	start_anc_with_midwife__not_referred	spontaneous	vaginally	yes__but_no_emergency_intervention	pain_medication_received_without_request	night	monday_to_friday	24	18	BSC MW	no	no	no	strongly_agree	agree	agree	agree	agree	agree	agree	agree	agree	agree	agree	strongly_agree	agree	agree	agree	agree	agree	agree
20	married	option_1	read___write_only	housewife		others	Farmer	muslim		rural	20000	1				no		yes	start_anc_with_midwife__not_referred	induction	vaginally	yes__but_no_emergency_intervention	pain_medication_received_without_request	day	monday_to_friday	96	12	BSC MW	yes	yes	yes	agree	agree	agree	agree	agree	agree	agree	agree	agree	agree	agree	agree	agree	agree	agree	agree	agree	agree
23	married	secondary__grade_9_12	above_secondary	others	Student	government_employee		muslim		urban	60000	2	1	yes	no	yes	5	yes	start_anc_with_midwife__referred_during_	spontaneous	vaginally	yes__but_no_emergency_intervention	not_requested	day	monday_to_friday	18	8	Midwife	yes	no	no	disagree	neutral	strongly_agree	agree	strongly_agree	strongly_agree	strongly_agree	strongly_agree	agree	neutral	neutral	strongly_agree	agree	agree	strongly_agree	strongly_agree	strongly_agree	strongly_agree
30	married	option_2	secondary__grade_9_12	merchant		merchant		protestant		urban	30000	5	3	yes	yes	yes	2	no	start_anc_with_midwife__not_referred	spontaneous	vaginally	yes__but_no_emergency_intervention	no_medication_received_after_requesting	day	monday_to_friday	14	6	Midwife	no	no	no	strongly_disagree	agree	strongly_agree	agree	neutral	strongly_agree	disagree	strongly_agree	agree	strongly_agree	strongly_agree	agree	strongly_disagree	neutral	strongly_agree	agree	agree	neutral
30	married	primary__grade_1_8	secondary__grade_9_12	housewife		merchant		protestant		rural	35000	6	4	yes	yes	no		yes	no_anc__i_came_here_during_labor	spontaneous	vaginally	yes__but_no_emergency_intervention	not_requested	day	monday_to_friday	8	4	Midwife	no	no	no	disagree	agree	agree	agree	strongly_agree	strongly_agree	neutral	strongly_agree	agree	agree	agree	agree	agree	disagree	agree	strongly_agree	strongly_agree	strongly_agree
29	married	primary__grade_1_8	can_t_read_and_write	merchant		merchant		orthodox		urban	26000	6	5	yes	no	yes	3	no	start_anc_with_midwife__not_referred	spontaneous	vaginally	yes__but_no_emergency_intervention	no_medication_received_after_requesting	day	monday_to_friday	19	5	Midwife	yes	no	no	neutral	agree	agree	agree	strongly_agree	strongly_agree	agree	neutral	neutral	agree	strongly_agree	strongly_agree	agree	disagree	neutral	agree	strongly_agree	strongly_agree
30	married	secondary__grade_9_12	read___write_only	housewife		others	Farmer	muslim		urban	30000	8	6	yes	yes	yes	2	yes	start_anc_with_midwife__referred_during_	spontaneous	instrumental_delivery	yes__but_no_emergency_intervention	no_medication_received_after_requesting	night	monday_to_friday	20	6	Midwife	yes	no	no	neutral	disagree	agree	agree	strongly_agree	strongly_agree	agree	agree	neutral	disagree	strongly_agree	strongly_agree	neutral	agree	agree	strongly_agree	agree	strongly_agree
28	married	above_secondary	above_secondary	government_employee		government_employee		muslim		urban	60000	5	4	yes	no	yes	6	yes	start_anc_with_midwife__referred_during_	spontaneous	cesarean_delivery	yes__there_is_emergency_intervention	pain_medication_received_after_requestin	day	monday_to_friday	75	8	Midwife	no	no	no	neutral	agree	agree	strongly_agree	strongly_agree	strongly_agree	agree	strongly_agree	agree	agree	strongly_agree	strongly_agree	agree	agree	agree	strongly_agree	strongly_agree	agree
32	married	above_secondary	above_secondary	housewife		government_employee		muslim		urban	40000	6	5	yes	no	yes	6	yes	start_anc_with_midwife__referred_during__1	spontaneous	instrumental_delivery	no	no_medication_received_after_requesting	day	monday_to_friday	22	10	Midwife	no	no	no	disagree	neutral	agree	agree	strongly_agree	agree	agree	agree	agree	disagree	neutral	agree	neutral	agree	agree	agree	strongly_agree	strongly_agree
28	married	above_secondary	secondary__grade_9_12	housewife		others	Driver	muslim		urban	25000	4	3	yes	no	yes	4	yes	start_anc_with_midwife__referred_during_	spontaneous	vaginally	no	pain_medication_received_after_requestin	night	monday_to_friday	20	9	Midwife	no	no	no	agree	agree	agree	disagree	agree	agree	agree	strongly_agree	neutral	agree	strongly_agree	strongly_agree	agree	agree	agree	strongly_agree	strongly_agree	agree
26	married	secondary__grade_9_12	above_secondary	housewife		merchant		protestant		urban	35000	6	4	yes	no	yes	3	yes	start_anc_with_midwife__not_referred	spontaneous	vaginally	yes__but_no_emergency_intervention	no_medication_received_after_requesting	day	monday_to_friday	20	10	Midwife	no	no	no	disagree	neutral	agree	agree	strongly_agree	strongly_agree	agree	strongly_agree	strongly_agree	agree	strongly_agree	agree	neutral	neutral	agree	strongly_agree	strongly_agree	strongly_agree
29	married	primary__grade_1_8	secondary__grade_9_12	housewife		merchant		protestant		rural	25000	6	5	yes	no	yes	5	yes	start_anc_with_midwife__not_referred	induction	instrumental_delivery	yes__but_no_emergency_intervention	no_medication_received_after_requesting	day	monday_to_friday	21	8	Midwife	no	no	no	disagree	agree	agree	neutral	agree	strongly_agree	agree	strongly_agree	agree	neutral	agree	strongly_agree	neutral	disagree	agree	strongly_agree	strongly_agree	agree
29	married	primary__grade_1_8	secondary__grade_9_12	housewife		merchant		protestant		rural	30000	6	5	yes	no	yes	3	yes	start_anc_with_midwife__not_referred	induction	vaginally	yes__but_no_emergency_intervention	no_medication_received_after_requesting	day	monday_to_friday	21	9	Midwife	no	no	no	disagree	agree	strongly_agree	agree	strongly_agree	strongly_agree	agree	strongly_agree	strongly_agree	agree	strongly_agree	strongly_agree	neutral	neutral	agree	strongly_agree	strongly_agree	strongly_agree
30	married	primary__grade_1_8	secondary__grade_9_12	merchant		merchant		protestant		rural	25000	3	2	yes	no	yes	5	yes	start_anc_with_midwife__not_referred	spontaneous	instrumental_delivery	yes__but_no_emergency_intervention	no_medication_received_after_requesting	day	monday_to_friday	16	8	Midwife	no	no	no	disagree	disagree	agree	agree	strongly_agree	strongly_agree	agree	agree	neutral	strongly_agree	agree	agree	neutral	neutral	agree	agree	neutral	disagree
25	married	secondary__grade_9_12	above_secondary	others	Student	government_employee		orthodox		urban	55000	6	5	yes	no	yes	6	yes	start_anc_with_midwife__referred_during_	spontaneous	cesarean_delivery	yes__there_is_emergency_intervention	pain_medication_received_after_requestin	day	monday_to_friday	72	9	IESO	no	yes	no	disagree	agree	strongly_agree	agree	agree	neutral	disagree	agree	agree	neutral	disagree	neutral	disagree	neutral	neutral	neutral	neutral	agree
36	married	option_1	read___write_only	housewife		others	Farmer	muslim		rural	30000	9	7	yes	yes	yes	2	no	start_anc_with_midwife__referred_during__1	spontaneous	vaginally	no	not_requested	day	monday_to_friday	22	6	Midwife	no	no	no	neutral	agree	agree	agree	strongly_agree	agree	agree	agree	neutral	strongly_agree	strongly_agree	strongly_agree	neutral	neutral	neutral	agree	strongly_agree	agree
30	married	above_secondary	above_secondary	government_employee		government_employee		muslim		urban	35000	5	4	yes	no	yes	4	yes	start_anc_with_midwife__referred_during_	spontaneous	vaginally	yes__but_no_emergency_intervention	no_medication_received_after_requesting	day	monday_to_friday	23	9	Midwife	no	no	no	strongly_agree	neutral	neutral	neutral	agree	strongly_agree	agree	agree	neutral	agree	strongly_agree	agree	agree	agree	neutral	agree	strongly_agree	agree
30	married	above_secondary	above_secondary	government_employee		government_employee		orthodox		urban	40000	4	3	yes	no	yes	5	yes	start_anc_with_midwife__referred_during_	spontaneous	cesarean_delivery	yes__there_is_emergency_intervention	pain_medication_received_after_requestin	day	monday_to_friday	73	8	IESO+Midwife	no	no	no	neutral	agree	strongly_agree	agree	strongly_agree	strongly_agree	agree	strongly_agree	strongly_agree	neutral	strongly_agree	strongly_agree	agree	agree	agree	agree	strongly_agree	strongly_agree
31	married	above_secondary	above_secondary	government_employee		ngo		muslim		urban	60000	5	4	yes	no	yes	5	yes	start_anc_with_midwife__referred_during_	spontaneous	cesarean_delivery	yes__but_no_emergency_intervention	no_medication_received_after_requesting	day	monday_to_friday	75	12	IESO	no	no	no	neutral	agree	agree	neutral	strongly_agree	agree	agree	agree	agree	agree	strongly_agree	neutral	neutral	neutral	neutral	agree	strongly_agree	strongly_agree
29	married	secondary__grade_9_12	above_secondary	merchant		merchant		orthodox		urban	22000	6	5	yes	no	yes	5	no	start_anc_with_midwife__referred_during_	spontaneous	instrumental_delivery	yes__but_no_emergency_intervention	not_requested	day	monday_to_friday	24	9	Midwife	no	no	no	disagree	agree	agree	neutral	agree	agree	agree	agree	strongly_agree	agree	agree	agree	neutral	agree	neutral	agree	strongly_agree	agree
30	married	above_secondary	can_t_read_and_write	housewife		merchant		protestant		urban	30000	5	4	yes	no	yes	5	no	start_anc_with_midwife__referred_during_	spontaneous	vaginally	yes__but_no_emergency_intervention	not_requested	day	monday_to_friday	22	6	Midwife	no	no	no	strongly_agree	neutral	agree	neutral	strongly_agree	strongly_agree	agree	strongly_agree	agree	neutral	neutral	agree	neutral	agree	agree	agree	agree	strongly_agree
28	married	option_2	secondary__grade_9_12	housewife		merchant		muslim		urban	35000	6	5	yes	no	yes	3	yes	start_anc_with_midwife__not_referred	spontaneous	vaginally	no	no_medication_received_after_requesting	day	monday_to_friday	20	2	Midwife	no	no	no	strongly_disagree	agree	strongly_agree	neutral	strongly_agree	strongly_agree	neutral	strongly_agree	agree	agree	agree	neutral	strongly_disagree	agree	strongly_agree	strongly_agree	agree	agree
30	married	option_2	secondary__grade_9_12	merchant		merchant		protestant		urban	35000	5	4	yes	no	yes	3	yes	start_anc_with_midwife__referred_during__1	spontaneous	instrumental_delivery	yes__but_no_emergency_intervention	no_medication_received_after_requesting	day	monday_to_friday	20	10	Midwife	no	no	no	strongly_agree	agree	strongly_disagree	agree	strongly_agree	agree	neutral	agree	agree	strongly_agree	strongly_agree	strongly_agree	neutral	agree	agree	strongly_agree	strongly_agree	agree
30	married	secondary__grade_9_12	read___write_only	housewife		merchant		protestant		urban	26000	5	4	no	no	yes	2	no	start_anc_with_midwife__not_referred	spontaneous	instrumental_delivery	yes__but_no_emergency_intervention	no_medication_received_after_requesting	day	monday_to_friday	18	8	Midwife	no	no	no	neutral	agree	strongly_agree	agree	neutral	strongly_disagree	agree	strongly_agree	agree	neutral	neutral	disagree	neutral	strongly_agree	agree	strongly_agree	strongly_agree	strongly_agree
35	married	secondary__grade_9_12	read___write_only	housewife		others	Farmer	muslim		rural	30000	5	4	yes	no	yes	2	no	start_anc_with_midwife__referred_during__1	spontaneous	vaginally	yes__but_no_emergency_intervention	not_requested	day	monday_to_friday	20	6	Midwife	no	no	no	disagree	agree	strongly_agree	strongly_agree	strongly_agree	strongly_agree	agree	agree	agree	agree	neutral	agree	agree	agree	agree	neutral	disagree	strongly_agree
31	married	secondary__grade_9_12	primary__grade_1_8	housewife		merchant		protestant		urban	25000	6	5	yes	no	yes	3	no	start_anc_with_midwife__referred_during_	spontaneous	vaginally	no	no_medication_received_after_requesting	day	monday_to_friday	18	5	Midwife	no	no	no	agree	neutral	strongly_agree	disagree	strongly_agree	agree	strongly_disagree	strongly_agree	agree	disagree	strongly_agree	agree	agree	strongly_agree	agree	strongly_agree	strongly_disagree	agree
32	married	primary__grade_1_8	primary__grade_1_8	housewife		merchant		protestant		urban	26000	6	5	yes	no	yes	3	yes	start_anc_with_midwife__referred_during_	spontaneous	vaginally	yes__but_no_emergency_intervention	pain_medication_received_after_requestin	day	monday_to_friday	19	12	Midwife	no	no	no	agree	strongly_agree	strongly_agree	agree	strongly_agree	strongly_agree	agree	agree	strongly_agree	agree	agree	agree	strongly_disagree	agree	agree	strongly_agree	strongly_agree	agree
23	married	secondary__grade_9_12	above_secondary	others	Student	government_employee		catholic		urban	45000	3	2	yes	no	yes	4	yes	start_anc_with_midwife__referred_during_	spontaneous	cesarean_delivery	yes__there_is_emergency_intervention	pain_medication_received_after_requestin	day	monday_to_friday	72	12	IESO+Midwife	no	no	no	strongly_agree	agree	agree	agree	strongly_agree	strongly_agree	agree	strongly_agree	agree	agree	strongly_agree	strongly_agree	agree	agree	agree	agree	strongly_agree	strongly_agree
30	married	secondary__grade_9_12	primary__grade_1_8	housewife		merchant		muslim		urban	30000	6	5	yes	no	yes	2	yes	start_anc_with_midwife__referred_during__1	induction	instrumental_delivery	yes__but_no_emergency_intervention	no_medication_received_after_requesting	day	monday_to_friday	19	6	Midwife	no	no	no	strongly_agree	agree	agree	agree	strongly_agree	strongly_agree	agree	agree	neutral	neutral	neutral	strongly_agree	agree	neutral	agree	strongly_agree	strongly_agree	agree
30	married	secondary__grade_9_12	primary__grade_1_8	merchant		merchant		catholic		urban	32000	6	4	yes	yes	no		no	start_anc_with_midwife__not_referred	induction	vaginally	yes__but_no_emergency_intervention	no_medication_received_after_requesting	night	monday_to_friday	16	5	Midwife	no	no	no	strongly_agree	agree	agree	neutral	strongly_agree	strongly_agree	agree	agree	agree	agree	agree	strongly_agree	neutral	agree	agree	strongly_agree	agree	agree
32	married	primary__grade_1_8	secondary__grade_9_12	housewife		others	Driver	orthodox		urban	50000	6	5	yes	no	yes	6	yes	start_anc_with_midwife__referred_during__1	spontaneous	vaginally	yes__but_no_emergency_intervention	pain_medication_received_after_requestin	night	monday_to_friday	19	12	Midwife	no	no	no	strongly_agree	agree	agree	agree	strongly_agree	strongly_agree	neutral	neutral	agree	agree	strongly_agree	strongly_agree	agree	neutral	agree	agree	strongly_agree	strongly_agree
26	married	option_2	primary__grade_1_8	housewife		merchant		orthodox		urban	40000	4	3	yes	yes	yes	5	no	start_anc_with_midwife__referred_during__1	spontaneous	vaginally	yes__but_no_emergency_intervention	not_requested	day	monday_to_friday	14	8	Midwife	no	no	no	neutral	disagree	disagree	neutral	strongly_agree	strongly_agree	neutral	agree	neutral	neutral	agree	agree	disagree	neutral	agree	agree	neutral	neutral
32	married	primary__grade_1_8	primary__grade_1_8	housewife		merchant		muslim		urban	50000	8	7	yes	no	yes	6	yes	start_anc_with_midwife__referred_during_	spontaneous	vaginally	yes__but_no_emergency_intervention	no_medication_received_after_requesting	day	monday_to_friday	16	5	Midwife	yes	no	no	neutral	neutral	neutral	neutral	agree	agree	neutral	agree	neutral	agree	disagree	neutral	neutral	disagree	neutral	agree	neutral	disagree
28	married	option_2	primary__grade_1_8	merchant		others	Farmer	muslim		rural	30000	6	5	yes	yes	yes	3	no	start_anc_with_midwife__referred_during__1	spontaneous	vaginally	no	no_medication_received_after_requesting	day	monday_to_friday	12	6	Midwife	no	no	no	disagree	neutral	neutral	neutral	agree	agree	neutral	neutral	disagree	neutral	neutral	disagree	strongly_disagree	agree	agree	neutral	agree	agree
29	married	option_2	primary__grade_1_8	merchant		merchant		protestant		urban	40000	6	4	yes	yes	yes	5	yes	start_anc_with_midwife__not_referred	spontaneous	vaginally	yes__but_no_emergency_intervention	not_requested	day	monday_to_friday	18	7	Midwife	yes	yes	no	disagree	disagree	neutral	disagree	neutral	disagree	disagree	neutral	disagree	disagree	disagree	disagree	disagree	agree	disagree	agree	agree	agree
28	married	option_1	above_secondary	housewife		government_employee		orthodox		urban	35000	6	5	yes	no	yes	5	yes	start_anc_with_midwife__not_referred	spontaneous	instrumental_delivery	no	not_requested	day	monday_to_friday	16	5	Midwife	no	no	no	disagree	strongly_disagree	agree	neutral	strongly_agree	strongly_agree	neutral	strongly_agree	neutral	neutral	neutral	neutral	neutral	neutral	agree	strongly_agree	disagree	disagree
32	married	option_2	primary__grade_1_8	merchant		others	Farmer	muslim		urban	30000	6	5	yes	yes	no		no	start_anc_with_midwife__referred_during__1	induction	instrumental_delivery	no	no_medication_received_after_requesting	day	monday_to_friday	18	9	Midwife	no	no	no	disagree	disagree	neutral	neutral	neutral	neutral	neutral	neutral	disagree	disagree	disagree	disagree	agree	strongly_agree	neutral	agree	disagree	agree
28	married	option_2	secondary__grade_9_12	housewife		merchant		orthodox		rural	35000	6	4	yes	yes	yes	3	no	start_anc_with_midwife__referred_during_	spontaneous	vaginally	yes__but_no_emergency_intervention	not_requested	day	monday_to_friday	20	6	Midwife	no	no	no	neutral	strongly_disagree	disagree	disagree	strongly_agree	agree	agree	strongly_agree	neutral	agree	strongly_agree	agree	neutral	neutral	agree	agree	agree	agree
22	married	above_secondary	above_secondary	housewife		government_employee		protestant		urban	60000	2	1	yes	no	yes	5	yes	start_anc_with_midwife__referred_during_	spontaneous	cesarean_delivery	yes__but_no_emergency_intervention	no_medication_received_after_requesting	day	monday_to_friday	72	10	Midwife and IESO	no	no	no	disagree	strongly_disagree	agree	neutral	neutral	neutral	disagree	agree	agree	agree	strongly_agree	agree	agree	agree	agree	strongly_agree	strongly_agree	strongly_agree
30	married	above_secondary	above_secondary	government_employee		government_employee		orthodox		urban	55000	4	3	yes	no	yes	5	yes	start_anc_with_midwife__referred_during_	elective_c_s	cesarean_delivery	yes__there_is_emergency_intervention	no_medication_received_after_requesting	day	monday_to_friday	75	1	IESO and midwife	no	no	no	neutral	disagree	agree	agree	strongly_agree	strongly_agree	agree	strongly_agree	agree	agree	strongly_agree	neutral	neutral	agree	agree	agree	strongly_agree	agree
29	married	option_2	primary__grade_1_8	housewife		merchant		orthodox		rural	30000	6	5	yes	no	yes	3	no	start_anc_with_midwife__referred_during__1	spontaneous	instrumental_delivery	yes__but_no_emergency_intervention	no_medication_received_after_requesting	day	monday_to_friday	25	8	Midwife	no	no	no	neutral	neutral	neutral	strongly_agree	strongly_agree	agree	agree	agree	neutral	neutral	strongly_agree	disagree	disagree	neutral	neutral	agree	agree	agree
32	married	option_2	primary__grade_1_8	housewife		others	Farmer	muslim		urban	35000	6	5	yes	no	yes	4	yes	start_anc_with_midwife__not_referred	spontaneous	vaginally	yes__but_no_emergency_intervention	no_medication_received_after_requesting	day	monday_to_friday	20	6	Midwife	no	no	no	neutral	disagree	agree	neutral	agree	agree	disagree	neutral	neutral	strongly_agree	agree	neutral	strongly_disagree	neutral	neutral	agree	neutral	neutral
28	married	primary__grade_1_8	read___write_only	housewife		merchant		muslim		urban	30000	6	5	yes	yes	no		no	start_anc_with_midwife__not_referred	spontaneous	vaginally	yes__but_no_emergency_intervention	no_medication_received_after_requesting	night	monday_to_friday	20	9	Midwife	no	no	no	neutral	strongly_agree	agree	agree	strongly_agree	strongly_agree	agree	agree	agree	agree	strongly_agree	agree	neutral	disagree	disagree	agree	strongly_agree	agree
30	married	option_2	secondary__grade_9_12	housewife		merchant		muslim		urban	30000	6	5	yes	no	no		no	start_anc_with_midwife__referred_during__1	spontaneous	vaginally	no	not_requested	day	monday_to_friday	16	10	Midwife	no	no	no	neutral	neutral	neutral	neutral	agree	agree	agree	strongly_agree	agree	strongly_agree	strongly_agree	strongly_agree	agree	neutral	neutral	agree	strongly_agree	strongly_agree
28	married	secondary__grade_9_12	secondary__grade_9_12	merchant		merchant		protestant		urban	3000	6	5	yes	no	no		no	start_anc_with_midwife__not_referred	spontaneous	vaginally	no	not_requested	day	monday_to_friday	20	5	Midwife	no	no	no	disagree	neutral	neutral	disagree	agree	agree	neutral	agree	agree	agree	strongly_agree	strongly_agree	agree	strongly_agree	disagree	agree	agree	agree
29	married	primary__grade_1_8	above_secondary	housewife		merchant		protestant		urban	30000	6	5	yes	no	yes	3	no	start_anc_with_midwife__referred_during__1	spontaneous	vaginally	no	pain_medication_received_after_requestin	night	monday_to_friday	14	6	Midwife	no	no	no	agree	agree	neutral	disagree	strongly_agree	agree	neutral	strongly_agree	neutral	agree	agree	agree	neutral	agree	agree	agree	agree	agree
29	married	primary__grade_1_8	secondary__grade_9_12	housewife		merchant		muslim		urban	45000	7	5	yes	yes	yes	4	no	start_anc_with_midwife__referred_during__1	spontaneous	cesarean_delivery	no	no_medication_received_after_requesting	day	monday_to_friday	16	8	Midwife	no	yes	no	neutral	strongly_agree	agree	agree	strongly_agree	agree	agree	strongly_agree	agree	agree	strongly_agree	strongly_agree	neutral	agree	agree	strongly_agree	agree	agree
30	married	secondary__grade_9_12	primary__grade_1_8	merchant		merchant		catholic		urban	32000	6	4	yes	yes	no		no	start_anc_with_midwife__not_referred	induction	vaginally	yes__but_no_emergency_intervention	no_medication_received_after_requesting	night	monday_to_friday	16	5	Midwife	no	no	no	strongly_agree	agree	agree	neutral	strongly_agree	strongly_agree	agree	agree	agree	agree	agree	strongly_agree	neutral	agree	agree	strongly_agree	agree	agree
32	married	primary__grade_1_8	secondary__grade_9_12	housewife		others	Driver	orthodox		urban	50000	6	5	yes	no	yes	6	yes	start_anc_with_midwife__referred_during__1	spontaneous	vaginally	yes__but_no_emergency_intervention	pain_medication_received_after_requestin	night	monday_to_friday	19	12	Midwife	no	no	no	strongly_agree	agree	agree	agree	strongly_agree	strongly_agree	neutral	neutral	agree	agree	strongly_agree	strongly_agree	agree	neutral	agree	agree	strongly_agree	strongly_agree
26	married	option_2	primary__grade_1_8	housewife		merchant		orthodox		urban	40000	4	3	yes	yes	yes	5	no	start_anc_with_midwife__referred_during__1	spontaneous	vaginally	yes__but_no_emergency_intervention	not_requested	day	monday_to_friday	14	8	Midwife	no	no	no	neutral	disagree	disagree	neutral	strongly_agree	strongly_agree	neutral	agree	neutral	neutral	agree	agree	disagree	neutral	agree	agree	neutral	neutral
32	married	primary__grade_1_8	primary__grade_1_8	housewife		merchant		muslim		urban	50000	8	7	yes	no	yes	6	yes	start_anc_with_midwife__referred_during_	spontaneous	vaginally	yes__but_no_emergency_intervention	no_medication_received_after_requesting	day	monday_to_friday	16	5	Midwife	yes	no	no	neutral	neutral	neutral	neutral	agree	agree	neutral	agree	neutral	agree	disagree	neutral	neutral	disagree	neutral	agree	neutral	disagree
28	married	option_2	primary__grade_1_8	merchant		others	Farmer	muslim		rural	30000	6	5	yes	yes	yes	3	no	start_anc_with_midwife__referred_during__1	spontaneous	vaginally	no	no_medication_received_after_requesting	day	monday_to_friday	12	6	Midwife	no	no	no	disagree	neutral	neutral	neutral	agree	agree	neutral	neutral	disagree	neutral	neutral	disagree	strongly_disagree	agree	agree	neutral	agree	agree
29	married	option_2	primary__grade_1_8	merchant		merchant		protestant		urban	40000	6	4	yes	yes	yes	5	yes	start_anc_with_midwife__not_referred	spontaneous	vaginally	yes__but_no_emergency_intervention	not_requested	day	monday_to_friday	18	7	Midwife	yes	yes	no	disagree	disagree	neutral	disagree	neutral	disagree	disagree	neutral	disagree	disagree	disagree	disagree	disagree	agree	disagree	agree	agree	agree
28	married	option_1	above_secondary	housewife		government_employee		orthodox		urban	35000	6	5	yes	no	yes	5	yes	start_anc_with_midwife__not_referred	spontaneous	instrumental_delivery	no	not_requested	day	monday_to_friday	16	5	Midwife	no	no	no	disagree	strongly_disagree	agree	neutral	strongly_agree	strongly_agree	neutral	strongly_agree	neutral	neutral	neutral	neutral	neutral	neutral	agree	strongly_agree	disagree	disagree
32	married	option_2	primary__grade_1_8	merchant		others	Farmer	muslim		urban	30000	6	5	yes	yes	no		no	start_anc_with_midwife__referred_during__1	induction	instrumental_delivery	no	no_medication_received_after_requesting	day	monday_to_friday	18	9	Midwife	no	no	no	disagree	disagree	neutral	neutral	neutral	neutral	neutral	neutral	disagree	disagree	disagree	disagree	agree	strongly_agree	neutral	agree	disagree	agree
28	married	option_2	secondary__grade_9_12	housewife		merchant		orthodox		rural	35000	6	4	yes	yes	yes	3	no	start_anc_with_midwife__referred_during_	spontaneous	vaginally	yes__but_no_emergency_intervention	not_requested	day	monday_to_friday	20	6	Midwife	no	no	no	neutral	strongly_disagree	disagree	disagree	strongly_agree	agree	agree	strongly_agree	neutral	agree	strongly_agree	agree	neutral	neutral	agree	agree	agree	agree
22	married	above_secondary	above_secondary	housewife		government_employee		protestant		urban	60000	2	1	yes	no	yes	5	yes	start_anc_with_midwife__referred_during_	spontaneous	cesarean_delivery	yes__but_no_emergency_intervention	no_medication_received_after_requesting	day	monday_to_friday	72	10	Midwife and IESO	no	no	no	disagree	strongly_disagree	agree	neutral	neutral	neutral	disagree	agree	agree	agree	strongly_agree	agree	agree	agree	agree	strongly_agree	strongly_agree	strongly_agree
30	married	above_secondary	above_secondary	government_employee		government_employee		orthodox		urban	55000	4	3	yes	no	yes	5	yes	start_anc_with_midwife__referred_during_	elective_c_s	cesarean_delivery	yes__there_is_emergency_intervention	no_medication_received_after_requesting	day	monday_to_friday	75	1	IESO and midwife	no	no	no	neutral	disagree	agree	agree	strongly_agree	strongly_agree	agree	strongly_agree	agree	agree	strongly_agree	neutral	neutral	agree	agree	agree	strongly_agree	agree
29	married	option_2	primary__grade_1_8	housewife		merchant		orthodox		rural	30000	6	5	yes	no	yes	3	no	start_anc_with_midwife__referred_during__1	spontaneous	instrumental_delivery	yes__but_no_emergency_intervention	no_medication_received_after_requesting	day	monday_to_friday	25	8	Midwife	no	no	no	neutral	neutral	neutral	strongly_agree	strongly_agree	agree	agree	agree	neutral	neutral	strongly_agree	disagree	disagree	neutral	neutral	agree	agree	agree
32	married	option_2	primary__grade_1_8	housewife		others	Farmer	muslim		urban	35000	6	5	yes	no	yes	4	yes	start_anc_with_midwife__not_referred	spontaneous	vaginally	yes__but_no_emergency_intervention	no_medication_received_after_requesting	day	monday_to_friday	20	6	Midwife	no	no	no	neutral	disagree	agree	neutral	agree	agree	disagree	neutral	neutral	strongly_agree	agree	neutral	strongly_disagree	neutral	neutral	agree	neutral	neutral
28	married	primary__grade_1_8	read___write_only	housewife		merchant		muslim		urban	30000	6	5	yes	yes	no		no	start_anc_with_midwife__not_referred	spontaneous	vaginally	yes__but_no_emergency_intervention	no_medication_received_after_requesting	night	monday_to_friday	20	9	Midwife	no	no	no	neutral	strongly_agree	agree	agree	strongly_agree	strongly_agree	agree	agree	agree	agree	strongly_agree	agree	neutral	disagree	disagree	agree	strongly_agree	agree
30	married	option_2	secondary__grade_9_12	housewife		merchant		muslim		urban	30000	6	5	yes	no	no		no	start_anc_with_midwife__referred_during__1	spontaneous	vaginally	no	not_requested	day	monday_to_friday	16	10	Midwife	no	no	no	neutral	neutral	neutral	neutral	agree	agree	agree	strongly_agree	agree	strongly_agree	strongly_agree	strongly_agree	agree	neutral	neutral	agree	strongly_agree	strongly_agree
28	married	secondary__grade_9_12	secondary__grade_9_12	merchant		merchant		protestant		urban	3000	6	5	yes	no	no		no	start_anc_with_midwife__not_referred	spontaneous	vaginally	no	not_requested	day	monday_to_friday	20	5	Midwife	no	no	no	disagree	neutral	neutral	disagree	agree	agree	neutral	agree	agree	agree	strongly_agree	strongly_agree	agree	strongly_agree	disagree	agree	agree	agree
29	married	primary__grade_1_8	above_secondary	housewife		merchant		protestant		urban	30000	6	5	yes	no	yes	3	no	start_anc_with_midwife__referred_during__1	spontaneous	vaginally	no	pain_medication_received_after_requestin	night	monday_to_friday	14	6	Midwife	no	no	no	agree	agree	neutral	disagree	strongly_agree	agree	neutral	strongly_agree	neutral	agree	agree	agree	neutral	agree	agree	agree	agree	agree
29	married	primary__grade_1_8	secondary__grade_9_12	housewife		merchant		muslim		urban	45000	7	5	yes	yes	yes	4	no	start_anc_with_midwife__referred_during__1	spontaneous	cesarean_delivery	no	no_medication_received_after_requesting	day	monday_to_friday	16	8	Midwife	no	yes	no	neutral	strongly_agree	agree	agree	strongly_agree	agree	agree	strongly_agree	agree	agree	strongly_agree	strongly_agree	neutral	agree	agree	strongly_agree	agree	agree
31	married	option_2	primary__grade_1_8	housewife		merchant		muslim		rural	5000	6	5	yes	no	yes	4	no	no_anc__i_came_here_during_labor	spontaneous	vaginally	yes__but_no_emergency_intervention	not_requested	day	monday_to_friday	3	2	Midwife	no	no	no	neutral	agree	agree	neutral	neutral	neutral	agree	agree	disagree	disagree	agree	agree	neutral	neutral	agree	agree	agree	agree
22	married	option_1	primary__grade_1_8	housewife		others	Farmer	muslim		rural	3000	1				yes	5	yes	no_anc__i_came_here_during_labor	induction	vaginally	no	not_requested	night	monday_to_friday	5	4	Midwife	no	no	no	agree	agree	agree	agree	agree	agree	neutral	disagree	disagree	agree	agree	agree	agree	agree	agree	neutral	agree	agree
30	married	secondary__grade_9_12	secondary__grade_9_12	housewife		merchant		orthodox		urban	10000	3	3	yes	no	yes	5	yes	no_anc__i_came_here_during_labor	elective_c_s	cesarean_delivery	yes__but_no_emergency_intervention	pain_medication_received_without_request	day	weekend	72	1	Surgeon	no	no	no	strongly_agree	strongly_agree	neutral	agree	agree	agree	neutral	agree	agree	agree	agree	agree	agree	agree	agree	agree	agree	agree
18	married	above_secondary	above_secondary	housewife		others	Teacher	protestant		urban	8000	1				yes	5	yes	no_anc__i_came_here_during_labor	spontaneous	vaginally	yes__but_no_emergency_intervention	pain_medication_received_after_requestin	day	monday_to_friday	3	2	Midwife	no	no	no	agree	agree	agree	agree	agree	agree	neutral	agree	neutral	agree	strongly_agree	strongly_agree	agree	neutral	agree	agree	neutral	agree
35	married	option_1	read___write_only	housewife		others	Farmer	muslim		rural	4000	6	6	yes	no	yes	4	yes	no_anc__i_came_here_during_labor	spontaneous	cesarean_delivery	yes__there_is_emergency_intervention	not_requested	night	monday_to_friday	72	2	Surgeon	yes	no	no	agree	agree	agree	agree	agree	agree	disagree	disagree	disagree	agree	agree	agree	disagree	disagree	disagree	agree	agree	agree
25	married	option_1	read___write_only	housewife		others	Farmer	muslim		rural	70000	4	3	yes	no	yes	3	yes	start_anc_with_midwife__referred_during_	spontaneous	vaginally	no	pain_medication_received_without_request	night	monday_to_friday	6	10	BSC/MW	no	no	no	agree	agree	agree	agree	agree	agree	agree	agree	agree	agree	agree	agree	agree	agree	agree	agree	agree	agree
30	married	option_1	can_t_read_and_write	housewife		housewife		muslim		rural	20000	6	5	yes	no	yes	2	yes	start_anc_with_midwife__not_referred	spontaneous	vaginally	yes__but_no_emergency_intervention	pain_medication_received_without_request	night	monday_to_friday	24	18	BSC MW	no	no	no	strongly_agree	agree	agree	agree	agree	agree	agree	agree	agree	agree	agree	strongly_agree	agree	agree	agree	agree	agree	agree
20	married	option_1	read___write_only	housewife		others	Farmer	muslim		rural	20000	1				no		yes	start_anc_with_midwife__not_referred	induction	vaginally	yes__but_no_emergency_intervention	pain_medication_received_without_request	day	monday_to_friday	96	12	BSC MW	yes	yes	yes	agree	agree	agree	agree	agree	agree	agree	agree	agree	agree	agree	agree	agree	agree	agree	agree	agree	agree
26	married	option_2	can_t_read_and_write	housewife		merchant		muslim		rural	25000	6	5	yes	yes	yes	2	no	start_anc_with_midwife__referred_during_	spontaneous	vaginally	no	not_requested	day	monday_to_friday	16	9	Midwife	yes	no	no	disagree	neutral	neutral	neutral	neutral	neutral	neutral	disagree	agree	agree	agree	agree	neutral	neutral	disagree	strongly_disagree	neutral	agree
32	married	option_2	can_t_read_and_write	housewife		merchant		orthodox		urban	38000	6	5	yes	yes	yes	3	no	start_anc_with_midwife__referred_during_	spontaneous	vaginally	no	not_requested	day	monday_to_friday	16	8	Midwife	no	no	no	agree	strongly_agree	neutral	strongly_disagree	strongly_agree	agree	disagree	agree	agree	neutral	agree	disagree	neutral	agree	disagree	disagree	strongly_agree	agree
29	married	primary__grade_1_8	can_t_read_and_write	housewife		merchant		muslim		urban	22000	5	4	yes	no	yes	2	no	start_anc_with_midwife__referred_during_	spontaneous	vaginally	no	not_requested	day	monday_to_friday	19	7	Midwife	no	no	no	agree	neutral	strongly_agree	disagree	strongly_agree	agree	neutral	strongly_agree	agree	neutral	disagree	strongly_agree	neutral	agree	neutral	agree	agree	neutral
25	married	option_2	secondary__grade_9_12	merchant		merchant		muslim		rural	30000	6	5	yes	yes	yes	3	no	start_anc_with_midwife__referred_during_	spontaneous	vaginally	no	not_requested	day	weekend	19	8	Midwife	yes	yes	no	disagree	agree	agree	neutral	agree	agree	agree	agree	agree	agree	agree	neutral	disagree	disagree	neutral	agree	neutral	agree
22	married	secondary__grade_9_12	above_secondary	others	Student	government_employee		muslim		urban	55000	3	2	yes	no	yes	5	no	start_anc_with_midwife__not_referred	spontaneous	vaginally	yes__but_no_emergency_intervention	not_requested	day	weekend	18	8	Midwife	no	no	no	disagree	neutral	neutral	neutral	agree	strongly_agree	disagree	disagree	strongly_disagree	neutral	agree	agree	agree	neutral	disagree	disagree	agree	agree
28	married	secondary__grade_9_12	above_secondary	merchant		merchant		muslim		urban	60000	7	6	yes	no	no		yes	start_anc_with_midwife__not_referred	spontaneous	vaginally	no	not_requested	night	weekend	16	9	Midwife	no	no	no	disagree	neutral	agree	neutral	strongly_agree	agree	agree	agree	agree	neutral	neutral	neutral	neutral	agree	agree	agree	neutral	neutral
25	married	secondary__grade_9_12	can_t_read_and_write	housewife		merchant		muslim		urban	26000	5	4	no	no	yes	3	yes	start_anc_with_midwife__referred_during_	spontaneous	vaginally	no	not_requested	night	weekend	16	7	Nurse	no	no	no	agree	neutral	agree	agree	strongly_agree	strongly_agree	agree	agree	agree	agree	agree	agree	neutral	neutral	agree	agree	strongly_agree	agree
28	married	secondary__grade_9_12	secondary__grade_9_12	merchant		merchant		muslim		urban	32000	5	4	yes	no	yes	3	yes	start_anc_with_midwife__referred_during_	spontaneous	vaginally	yes__but_no_emergency_intervention	not_requested	day	weekend	20	8	Nurse	yes	yes	no	neutral	neutral	agree	neutral	agree	strongly_agree	agree	agree	agree	agree	agree	agree	neutral	neutral	neutral	agree	agree	agree
29	married	secondary__grade_9_12	secondary__grade_9_12	merchant		merchant		muslim		urban	30000	6	5	yes	no	yes	3	yes	start_anc_with_midwife__referred_during_	spontaneous	vaginally	no	not_requested	day	weekend	16	7	Midwife	no	no	no	strongly_disagree	agree	agree	agree	strongly_agree	agree	neutral	neutral	disagree	neutral	strongly_agree	strongly_agree	neutral	agree	neutral	agree	neutral	neutral
29	married	option_2	secondary__grade_9_12	housewife		merchant		orthodox		urban	25000	6	5	yes	no	yes	2	no	start_anc_with_midwife__referred_during_	spontaneous	vaginally	no	not_requested	day	weekend	19	8	Midwife	no	no	no	disagree	neutral	neutral	neutral	agree	agree	agree	strongly_agree	strongly_agree	agree	strongly_agree	strongly_agree	neutral	agree	agree	strongly_agree	strongly_agree	strongly_agree
29	married	option_2	primary__grade_1_8	housewife		merchant		catholic		urban	30000	6	5	yes	no	yes	2	no	start_anc_with_midwife__not_referred	spontaneous	vaginally	no	not_requested	day	monday_to_friday	16	9	Nurse	no	no	no	disagree	neutral	agree	agree	strongly_agree	strongly_agree	agree	strongly_agree	agree	agree	strongly_agree	strongly_agree	neutral	neutral	neutral	strongly_agree	strongly_agree	agree
30	married	option_2	read___write_only	others	Farmer	others	Farmer	muslim		rural	50000	6	5	no	no	yes	2	no	no_anc__i_came_here_during_labor	spontaneous	vaginally	no	not_requested	night	monday_to_friday	20	8	Midwife	no	no	no	disagree	neutral	neutral	neutral	agree	agree	neutral	neutral	neutral	disagree	neutral	disagree	neutral	agree	strongly_disagree	disagree	agree	agree
30	married	above_secondary	above_secondary	government_employee		government_employee		catholic		urban	65000	5	4	yes	no	yes	6	yes	start_anc_with_midwife__referred_during_	spontaneous	vaginally	yes__but_no_emergency_intervention	not_requested	day	monday_to_friday	20	12	Midwife	no	no	no	disagree	neutral	neutral	neutral	strongly_agree	strongly_agree	neutral	agree	neutral	neutral	agree	agree	neutral	neutral	neutral	agree	agree	agree
30	married	primary__grade_1_8	secondary__grade_9_12	housewife		others	Driver	muslim		urban	29000	5	4	yes	no	yes	5	yes	start_anc_with_midwife__referred_during__1	spontaneous	vaginally	no	not_requested	day	monday_to_friday	16	7	Midwife	yes	no	no	disagree	neutral	neutral	neutral	strongly_agree	strongly_agree	agree	agree	agree	neutral	agree	agree	neutral	neutral	agree	agree	agree	agree
30	married	option_1	can_t_read_and_write	housewife		merchant		muslim		urban	25000	6	5	yes	no	yes	3	no	start_anc_with_midwife__not_referred	spontaneous	vaginally	no	not_requested	day	monday_to_friday	11	5	Midwife	no	no	no	strongly_disagree	disagree	neutral	neutral	agree	strongly_agree	neutral	neutral	disagree	disagree	disagree	neutral	disagree	agree	agree	strongly_agree	strongly_agree	agree
28	married	option_2	primary__grade_1_8	merchant		merchant		catholic		urban	25000	5	4	yes	no	yes	2	no	start_anc_with_midwife__not_referred	spontaneous	vaginally	no	not_requested	day	monday_to_friday	12	4	Midwife	yes	no	no	neutral	disagree	disagree	disagree	agree	agree	neutral	agree	disagree	neutral	neutral	neutral	neutral	neutral	disagree	neutral	neutral	neutral
32	married	primary__grade_1_8	read___write_only	housewife		merchant		orthodox		urban	29000	6	3	no	no	yes	2	yes	start_anc_with_midwife__not_referred	spontaneous	vaginally	yes__but_no_emergency_intervention	not_requested	day	monday_to_friday	26	8	Midwife	no	yes	no	disagree	disagree	disagree	neutral	neutral	agree	neutral	agree	agree	agree	agree	agree	disagree	neutral	neutral	agree	agree	strongly_agree
32	married	secondary__grade_9_12	read___write_only	housewife		merchant		orthodox		urban	30000	6	4	yes	no	yes	3	yes	start_anc_with_midwife__not_referred	spontaneous	vaginally	yes__but_no_emergency_intervention	not_requested	day	monday_to_friday	18	7	Midwife	yes	no	no	disagree	strongly_disagree	disagree	neutral	agree	strongly_agree	agree	agree	agree	neutral	neutral	agree	neutral	neutral	neutral	neutral	agree	agree
28	married	option_2	primary__grade_1_8	housewife		merchant		orthodox		urban	35000	5	4	yes	yes	no		no	start_anc_with_midwife__referred_during_	spontaneous	vaginally	no	not_requested	day	monday_to_friday	19	7	Midwife	no	no	no	neutral	disagree	agree	neutral	agree	agree	neutral	agree	neutral	agree	agree	agree	neutral	neutral	agree	agree	neutral	neutral
22	married	secondary__grade_9_12	secondary__grade_9_12	housewife		government_employee		muslim		urban	20000	2	1	yes	no	yes	2	yes	start_anc_with_midwife__referred_during_	spontaneous	vaginally	no	not_requested	day	monday_to_friday	16	8	Midwife	no	no	no	disagree	neutral	agree	agree	agree	agree	neutral	neutral	neutral	neutral	agree	agree	neutral	neutral	neutral	agree	agree	agree
25	married	above_secondary	primary__grade_1_8	merchant		merchant		protestant		urban	25000	3	2	yes	no	yes	3	yes	start_anc_with_midwife__referred_during_	spontaneous	vaginally	no	not_requested	day	monday_to_friday	18	9	Midwife	no	no	no	strongly_disagree	neutral	neutral	disagree	agree	neutral	neutral	neutral	neutral	neutral	neutral	agree	disagree	disagree	neutral	neutral	strongly_agree	neutral
32	married	option_2	read___write_only	housewife		merchant		orthodox		rural	22000	5	4	yes	yes	yes	3	yes	start_anc_with_midwife__referred_during_	spontaneous	vaginally	no	not_requested	day	monday_to_friday	14	6	Midwife	no	no	no	disagree	neutral	neutral	disagree	neutral	agree	disagree	neutral	disagree	disagree	neutral	neutral	disagree	neutral	neutral	neutral	neutral	disagree
30	married	option_2	primary__grade_1_8	housewife		merchant		orthodox		urban	25000	3	2	no	yes	no		no	start_anc_with_midwife__referred_during__1	spontaneous	vaginally	no	not_requested	day	monday_to_friday	16	6	Midwife	no	yes	no	agree	disagree	neutral	neutral	agree	neutral	neutral	neutral	neutral	agree	agree	neutral	strongly_disagree	strongly_disagree	disagree	agree	agree	agree
20	married	secondary__grade_9_12	secondary__grade_9_12	housewife		others	Farmers	muslim		rural	80000	1				yes	4	yes	start_anc_with_midwife__not_referred	spontaneous	vaginally	yes__but_no_emergency_intervention	not_requested	day	monday_to_friday	10	10	Midwifery	no	no	no	agree	agree	agree	agree	agree	agree	neutral	agree	agree	agree	agree	agree	agree	agree	agree	agree	agree	agree
20	married	primary__grade_1_8	primary__grade_1_8	housewife		others	Farmers	muslim		urban	60000	1				yes	5	yes	start_anc_with_midwife__referred_during_	spontaneous	vaginally	yes__but_no_emergency_intervention	pain_medication_received_after_requestin	day	monday_to_friday	10	6	Midwifery	yes	no	no	agree	agree	agree	agree	agree	agree	agree	agree	agree	agree	agree	agree	agree	agree	agree	agree	agree	agree
22	married	primary__grade_1_8	primary__grade_1_8	housewife		others	Farmers	muslim		urban	50000	4	4	yes	no	yes	5	yes	start_anc_with_midwife__referred_during_	spontaneous	vaginally	yes__but_no_emergency_intervention	no_medication_received_after_requesting	day	monday_to_friday	7	3	Midwifery	yes	no	no	disagree	agree	agree	agree	disagree	neutral	neutral	agree	agree	agree	agree	agree	disagree	neutral	neutral	neutral	agree	agree
24	married	secondary__grade_9_12	primary__grade_1_8	housewife		others	Employer	orthodox		urban	6000	2	2	yes	no	yes	5	yes	start_anc_with_midwife__referred_during__1	spontaneous	cesarean_delivery	yes__but_no_emergency_intervention	pain_medication_received_without_request	night	weekend	72	4	Surgeon	no	yes	no	agree	agree	neutral	neutral	neutral	agree	agree	neutral	disagree	neutral	strongly_agree	strongly_agree	disagree	neutral	neutral	disagree	neutral	agree
28	married	above_secondary	above_secondary	others	Teacher	others	Paster	protestant		urban	8000	3	3	yes	no	yes	4	yes	start_anc_with_midwife__referred_during__1	spontaneous	vaginally	yes__but_no_emergency_intervention	pain_medication_received_without_request	day	monday_to_friday	1	1	Midwife	no	no	no	agree	agree	agree	agree	agree	agree	disagree	disagree	disagree	disagree	agree	agree	agree	agree	disagree	disagree	disagree	agree
27	married	option_1	read___write_only	housewife		others	Farmers	muslim		urban	100000	9	7	no	yes	yes	5	no	start_anc_with_midwife__not_referred	spontaneous	vaginally	yes__there_is_emergency_intervention	pain_medication_received_after_requestin	night	monday_to_friday	12	6	Midwifery	no	yes	yes	agree	agree	neutral	neutral	neutral	neutral	neutral	neutral	neutral	agree	agree	agree	agree	agree	agree	neutral	neutral	neutral
17	married	secondary__grade_9_12	primary__grade_1_8	housewife		merchant		muslim		rural	10000	1				yes	5	no	start_anc_with_midwife__referred_during__1	spontaneous	vaginally	yes__but_no_emergency_intervention	pain_medication_received_without_request	day	monday_to_friday	4	3	Midwife	no	no	no	agree	neutral	agree	neutral	neutral	disagree	disagree	disagree	disagree	neutral	agree	agree	disagree	disagree	disagree	agree	agree	disagree
23	married	primary__grade_1_8	primary__grade_1_8	housewife		others	Labor	muslim		urban	120000	2	2	yes	yes	yes	6	yes	start_anc_with_midwife__not_referred	spontaneous	vaginally	yes__but_no_emergency_intervention	pain_medication_received_after_requestin	day	monday_to_friday	11	5	Midwifery	no	no	no	neutral	agree	agree	agree	agree	strongly_agree	strongly_agree	strongly_agree	strongly_agree	strongly_agree	strongly_agree	strongly_agree	strongly_agree	strongly_agree	strongly_agree	strongly_agree	strongly_agree	strongly_agree
30	married	option_2	read___write_only	housewife		government_employee		muslim		urban	120000	7	6	yes	yes	yes	5	yes	start_anc_with_midwife__referred_during_	spontaneous	vaginally	yes__but_no_emergency_intervention	pain_medication_received_after_requestin	day	monday_to_friday	12	7	Midwifery	yes	yes	yes	neutral	neutral	neutral	agree	neutral	neutral	neutral	neutral	neutral	agree	agree	agree	agree	agree	agree	agree	agree	agree
30	married	primary__grade_1_8	secondary__grade_9_12	housewife		others	Paster	others	Adventist	rural	100000	5	5	yes	no	yes	6	yes	start_anc_with_midwife__not_referred	spontaneous	vaginally	yes__but_no_emergency_intervention	pain_medication_received_after_requestin	night	monday_to_friday	144	10	Midwifery	no	yes	no	strongly_agree	strongly_agree	strongly_agree	strongly_agree	strongly_agree	strongly_agree	strongly_agree	agree	neutral	agree	agree	agree	agree	agree	agree	agree	agree	agree
18	married	primary__grade_1_8	can_t_read_and_write	housewife		others	Labor	muslim		urban	42000	1				yes	6	yes	start_anc_with_midwife__not_referred	elective_c_s	cesarean_delivery	yes__there_is_emergency_intervention	pain_medication_received_after_requestin	day	monday_to_friday	64	5	Surgeons	yes	yes	no	strongly_agree	strongly_agree	strongly_agree	strongly_agree	strongly_agree	strongly_agree	strongly_agree	strongly_agree	strongly_agree	strongly_agree	strongly_agree	agree	agree	strongly_agree	strongly_agree	strongly_agree	strongly_agree	strongly_agree
25	married	above_secondary	secondary__grade_9_12	others	Farmers	housewife		muslim		rural	50000	1				yes	9	yes	start_anc_with_midwife__not_referred	elective_c_s	cesarean_delivery	yes__there_is_emergency_intervention	pain_medication_received_after_requestin	day	monday_to_friday	23	24	Surgeons	no	no	no	disagree	disagree	disagree	disagree	disagree	disagree	disagree	disagree	disagree	disagree	disagree	disagree	neutral	neutral	neutral	neutral	disagree	disagree
21	married	option_1	primary__grade_1_8	housewife		merchant		orthodox		urban	2000	1				no		yes	start_anc_with_midwife__referred_during__1	spontaneous	vaginally	yes__but_no_emergency_intervention	pain_medication_received_without_request	night	monday_to_friday	24	1	Midwife	no	no	no	agree	agree	agree	agree	neutral	disagree	disagree	disagree	disagree	disagree	agree	neutral	disagree	disagree	agree	disagree	disagree	neutral
25	married	primary__grade_1_8	above_secondary	ngo		ngo		orthodox		urban	168000	1				yes	3	yes	start_anc_with_midwife__referred_during_	spontaneous	vaginally	yes__there_is_emergency_intervention	no_medication_received_after_requesting	day	monday_to_friday	26	24	Midwifery	yes	no	no	strongly_agree	strongly_agree	strongly_agree	strongly_agree	strongly_agree	strongly_agree	strongly_agree	strongly_agree	strongly_agree	strongly_agree	strongly_agree	strongly_agree	strongly_agree	strongly_agree	agree	agree	agree	agree
32	married	above_secondary	above_secondary	ngo		others	Drivers	protestant		urban	75	3	3	yes	no	yes	6	yes	start_anc_with_midwife__referred_during_	elective_c_s	cesarean_delivery	yes__but_no_emergency_intervention	pain_medication_received_after_requestin	day	monday_to_friday	6	4	Surgeons	no	no	no	agree	agree	agree	agree	strongly_agree	agree	agree	agree	agree	agree	agree	agree	agree	agree	agree	agree	agree	agree
25	married	primary__grade_1_8	secondary__grade_9_12	housewife		others	Farmers	muslim		rural	60000	2	2	yes	no	yes	8	yes	start_anc_with_midwife__referred_during_	spontaneous	vaginally	yes__but_no_emergency_intervention	not_requested	day	monday_to_friday	3	1	Midwifery	yes	no	no	agree	agree	strongly_agree	strongly_agree	strongly_agree	strongly_agree	strongly_agree	strongly_agree	strongly_agree	strongly_agree	strongly_agree	agree	agree	agree	agree	agree	agree	agree
23	married	secondary__grade_9_12	secondary__grade_9_12	housewife		others	Driver	muslim		urban	100000	2	2	no	no	yes	8	yes	start_anc_with_midwife__referred_during_	elective_c_s	cesarean_delivery	yes__but_no_emergency_intervention	no_medication_received_after_requesting	day	monday_to_friday	10	3	Surgeons	no	no	no	agree	agree	agree	agree	strongly_agree	agree	agree	agree	agree	agree	agree	agree	agree	agree	agree	agree	agree	agree
45	married	primary__grade_1_8	secondary__grade_9_12	housewife		others	Farmer	orthodox		urban	20000	9	8	yes	no	yes	6	no	start_anc_with_midwife__referred_during__1	spontaneous	vaginally	yes__but_no_emergency_intervention	pain_medication_received_without_request	day	monday_to_friday	6	2	Midwife	no	no	no	strongly_agree	strongly_agree	agree	agree	neutral	disagree	disagree	disagree	disagree	agree	agree	agree	neutral	neutral	agree	neutral	neutral	agree
19	married	primary__grade_1_8	primary__grade_1_8	merchant		ngo		muslim		urban	100000	1				yes	2	yes	start_anc_with_midwife__not_referred	elective_c_s	cesarean_delivery	yes__there_is_emergency_intervention	no_medication_received_after_requesting	night	monday_to_friday	10	4	Surgeons	no	no	no	agree	agree	agree	agree	agree	agree	agree	neutral	neutral	neutral	agree	agree	agree	neutral	neutral	neutral	neutral	neutral
25	married	secondary__grade_9_12	above_secondary	housewife		others	Teacher	muslim		urban	5000	2	1	no	no	yes	5	yes	start_anc_with_midwife__referred_during_	elective_c_s	cesarean_delivery	yes__but_no_emergency_intervention	pain_medication_received_without_request	night	monday_to_friday	24	3	Surgeon	no	no	no	strongly_agree	agree	neutral	agree	neutral	disagree	neutral	disagree	agree	agree	agree	agree	strongly_agree	agree	agree	agree	agree	agree
30	married	primary__grade_1_8	primary__grade_1_8	housewife		others	Farmers	muslim		rural	100000	5	5	no	yes	yes	8	yes	start_anc_with_midwife__not_referred	spontaneous	vaginally	yes__but_no_emergency_intervention	no_medication_received_after_requesting	day	monday_to_friday	4	2	Midwifery	no	no	no	agree	agree	agree	agree	agree	agree	agree	agree	neutral	agree	agree	agree	agree	agree	agree	agree	agree	agree
24	married	above_secondary	above_secondary	government_employee		government_employee		muslim		rural	45000	2	2	yes	yes	yes	4	yes	start_anc_with_midwife__not_referred	spontaneous	vaginally	yes__but_no_emergency_intervention	no_medication_received_after_requesting	day	monday_to_friday	4	2	Midwifery	no	no	no	agree	agree	agree	neutral	agree	agree	agree	agree	agree	agree	agree	agree	agree	agree	agree	agree	agree	agree
20	married	secondary__grade_9_12	above_secondary	housewife		others	Farmers	muslim		rural	100000	1				yes	5	yes	start_anc_with_midwife__not_referred	spontaneous	vaginally	yes__but_no_emergency_intervention	no_medication_received_after_requesting	day	monday_to_friday	8	3	Midwifery	no	no	yes	agree	agree	agree	agree	agree	agree	agree	agree	agree	agree	strongly_agree	agree	agree	agree	agree	agree	agree	agree
18	married	primary__grade_1_8	primary__grade_1_8	housewife		merchant		muslim		rural	5000	1				yes	3	no	start_anc_with_midwife__referred_during_	induction	vaginally	yes__but_no_emergency_intervention	not_requested	night	monday_to_friday	24	2	Midwife	no	no	no	agree	neutral	neutral	agree	neutral	disagree	disagree	disagree	disagree	neutral	neutral	agree	agree	neutral	neutral	agree	neutral	agree
23	married	primary__grade_1_8	primary__grade_1_8	housewife		others	Labor	muslim		urban	120000	2	2	yes	yes	yes	6	yes	start_anc_with_midwife__not_referred	spontaneous	vaginally	yes__but_no_emergency_intervention	pain_medication_received_after_requestin	day	monday_to_friday	11	5	Midwifery	no	no	no	neutral	agree	agree	agree	agree	strongly_agree	strongly_agree	strongly_agree	strongly_agree	strongly_agree	strongly_agree	strongly_agree	strongly_agree	strongly_agree	strongly_agree	strongly_agree	strongly_agree	strongly_agree
30	married	option_2	read___write_only	housewife		government_employee		muslim		urban	120000	7	6	yes	yes	yes	5	yes	start_anc_with_midwife__referred_during_	spontaneous	vaginally	yes__but_no_emergency_intervention	pain_medication_received_after_requestin	day	monday_to_friday	12	7	Midwifery	yes	yes	yes	neutral	neutral	neutral	agree	neutral	neutral	neutral	neutral	neutral	agree	agree	agree	agree	agree	agree	agree	agree	agree
30	married	primary__grade_1_8	secondary__grade_9_12	housewife		others	Paster	others	Adventist	rural	100000	5	5	yes	no	yes	6	yes	start_anc_with_midwife__not_referred	spontaneous	vaginally	yes__but_no_emergency_intervention	pain_medication_received_after_requestin	night	monday_to_friday	144	10	Midwifery	no	yes	no	strongly_agree	strongly_agree	strongly_agree	strongly_agree	strongly_agree	strongly_agree	strongly_agree	agree	neutral	agree	agree	agree	agree	agree	agree	agree	agree	agree
18	married	primary__grade_1_8	can_t_read_and_write	housewife		others	Labor	muslim		urban	42000	1				yes	6	yes	start_anc_with_midwife__not_referred	elective_c_s	cesarean_delivery	yes__there_is_emergency_intervention	pain_medication_received_after_requestin	day	monday_to_friday	64	5	Surgeons	yes	yes	no	strongly_agree	strongly_agree	strongly_agree	strongly_agree	strongly_agree	strongly_agree	strongly_agree	strongly_agree	strongly_agree	strongly_agree	strongly_agree	agree	agree	strongly_agree	strongly_agree	strongly_agree	strongly_agree	strongly_agree
25	married	above_secondary	secondary__grade_9_12	others	Farmers	housewife		muslim		rural	50000	1				yes	9	yes	start_anc_with_midwife__not_referred	elective_c_s	cesarean_delivery	yes__there_is_emergency_intervention	pain_medication_received_after_requestin	day	monday_to_friday	23	24	Surgeons	no	no	no	disagree	disagree	disagree	disagree	disagree	disagree	disagree	disagree	disagree	disagree	disagree	disagree	neutral	neutral	neutral	neutral	disagree	disagree
21	married	option_1	primary__grade_1_8	housewife		merchant		orthodox		urban	2000	1				no		yes	start_anc_with_midwife__referred_during__1	spontaneous	vaginally	yes__but_no_emergency_intervention	pain_medication_received_without_request	night	monday_to_friday	24	1	Midwife	no	no	no	agree	agree	agree	agree	neutral	disagree	disagree	disagree	disagree	disagree	agree	neutral	disagree	disagree	agree	disagree	disagree	neutral
25	married	primary__grade_1_8	above_secondary	ngo		ngo		orthodox		urban	168000	1				yes	3	yes	start_anc_with_midwife__referred_during_	spontaneous	vaginally	yes__there_is_emergency_intervention	no_medication_received_after_requesting	day	monday_to_friday	26	24	Midwifery	yes	no	no	strongly_agree	strongly_agree	strongly_agree	strongly_agree	strongly_agree	strongly_agree	strongly_agree	strongly_agree	strongly_agree	strongly_agree	strongly_agree	strongly_agree	strongly_agree	strongly_agree	agree	agree	agree	agree
32	married	above_secondary	above_secondary	ngo		others	Drivers	protestant		urban	75	3	3	yes	no	yes	6	yes	start_anc_with_midwife__referred_during_	elective_c_s	cesarean_delivery	yes__but_no_emergency_intervention	pain_medication_received_after_requestin	day	monday_to_friday	6	4	Surgeons	no	no	no	agree	agree	agree	agree	strongly_agree	agree	agree	agree	agree	agree	agree	agree	agree	agree	agree	agree	agree	agree
25	married	primary__grade_1_8	secondary__grade_9_12	housewife		others	Farmers	muslim		rural	60000	2	2	yes	no	yes	8	yes	start_anc_with_midwife__referred_during_	spontaneous	vaginally	yes__but_no_emergency_intervention	not_requested	day	monday_to_friday	3	1	Midwifery	yes	no	no	agree	agree	strongly_agree	strongly_agree	strongly_agree	strongly_agree	strongly_agree	strongly_agree	strongly_agree	strongly_agree	strongly_agree	agree	agree	agree	agree	agree	agree	agree
23	married	secondary__grade_9_12	secondary__grade_9_12	housewife		others	Driver	muslim		urban	100000	2	2	no	no	yes	8	yes	start_anc_with_midwife__referred_during_	elective_c_s	cesarean_delivery	yes__but_no_emergency_intervention	no_medication_received_after_requesting	day	monday_to_friday	10	3	Surgeons	no	no	no	agree	agree	agree	agree	strongly_agree	agree	agree	agree	agree	agree	agree	agree	agree	agree	agree	agree	agree	agree
45	married	primary__grade_1_8	secondary__grade_9_12	housewife		others	Farmer	orthodox		urban	20000	9	8	yes	no	yes	6	no	start_anc_with_midwife__referred_during__1	spontaneous	vaginally	yes__but_no_emergency_intervention	pain_medication_received_without_request	day	monday_to_friday	6	2	Midwife	no	no	no	strongly_agree	strongly_agree	agree	agree	neutral	disagree	disagree	disagree	disagree	agree	agree	agree	neutral	neutral	agree	neutral	neutral	agree
19	married	primary__grade_1_8	primary__grade_1_8	merchant		ngo		muslim		urban	100000	1				yes	2	yes	start_anc_with_midwife__not_referred	elective_c_s	cesarean_delivery	yes__there_is_emergency_intervention	no_medication_received_after_requesting	night	monday_to_friday	10	4	Surgeons	no	no	no	agree	agree	agree	agree	agree	agree	agree	neutral	neutral	neutral	agree	agree	agree	neutral	neutral	neutral	neutral	neutral
25	married	secondary__grade_9_12	above_secondary	housewife		others	Teacher	muslim		urban	5000	2	1	no	no	yes	5	yes	start_anc_with_midwife__referred_during_	elective_c_s	cesarean_delivery	yes__but_no_emergency_intervention	pain_medication_received_without_request	night	monday_to_friday	24	3	Surgeon	no	no	no	strongly_agree	agree	neutral	agree	neutral	disagree	neutral	disagree	agree	agree	agree	agree	strongly_agree	agree	agree	agree	agree	agree
30	married	primary__grade_1_8	primary__grade_1_8	housewife		others	Farmers	muslim		rural	100000	5	5	no	yes	yes	8	yes	start_anc_with_midwife__not_referred	spontaneous	vaginally	yes__but_no_emergency_intervention	no_medication_received_after_requesting	day	monday_to_friday	4	2	Midwifery	no	no	no	agree	agree	agree	agree	agree	agree	agree	agree	neutral	agree	agree	agree	agree	agree	agree	agree	agree	agree
24	married	above_secondary	above_secondary	government_employee		government_employee		muslim		rural	45000	2	2	yes	yes	yes	4	yes	start_anc_with_midwife__not_referred	spontaneous	vaginally	yes__but_no_emergency_intervention	no_medication_received_after_requesting	day	monday_to_friday	4	2	Midwifery	no	no	no	agree	agree	agree	neutral	agree	agree	agree	agree	agree	agree	agree	agree	agree	agree	agree	agree	agree	agree
20	married	secondary__grade_9_12	above_secondary	housewife		others	Farmers	muslim		rural	100000	1				yes	5	yes	start_anc_with_midwife__not_referred	spontaneous	vaginally	yes__but_no_emergency_intervention	no_medication_received_after_requesting	day	monday_to_friday	8	3	Midwifery	no	no	yes	agree	agree	agree	agree	agree	agree	agree	agree	agree	agree	strongly_agree	agree	agree	agree	agree	agree	agree	agree
18	married	primary__grade_1_8	primary__grade_1_8	housewife		merchant		muslim		rural	5000	1				yes	3	no	start_anc_with_midwife__referred_during_	induction	vaginally	yes__but_no_emergency_intervention	not_requested	night	monday_to_friday	24	2	Midwife	no	no	no	agree	neutral	neutral	agree	neutral	disagree	disagree	disagree	disagree	neutral	neutral	agree	agree	neutral	neutral	agree	neutral	agree
30	married	option_2	primary__grade_1_8	housewife		others	Teacher	muslim		rural	100000	6	4	yes	no	no		no	start_anc_with_midwife__not_referred	spontaneous	vaginally	yes__but_no_emergency_intervention	no_medication_received_after_requesting	day	monday_to_friday	10	4	Midwifery	no	no	no	agree	agree	agree	agree	agree	agree	agree	agree	agree	agree	strongly_agree	strongly_agree	neutral	neutral	neutral	agree	agree	agree
25	married	primary__grade_1_8	secondary__grade_9_12	housewife		housewife		muslim		urban	100000	3	3	yes	no	yes	8	yes	start_anc_with_midwife__not_referred	elective_c_s	cesarean_delivery	yes__there_is_emergency_intervention	pain_medication_received_after_requestin	day	monday_to_friday	10	4	Surgeons	no	no	no	agree	agree	neutral	neutral	agree	neutral	neutral	neutral	neutral	neutral	agree	agree	agree	neutral	neutral	neutral	agree	agree
25	married	secondary__grade_9_12	secondary__grade_9_12	housewife		others	Drivers	muslim		rural	120000	2	2	no	no	yes	8	yes	start_anc_with_midwife__not_referred	elective_c_s	cesarean_delivery	yes__but_no_emergency_intervention	pain_medication_received_after_requestin	night	monday_to_friday	12	6	Surgeons	no	no	no	agree	agree	agree	neutral	neutral	agree	agree	agree	agree	agree	agree	agree	agree	agree	agree	agree	agree	agree
18	married	primary__grade_1_8	primary__grade_1_8	housewife		merchant		muslim		rural	2000	1				yes	5	yes	start_anc_with_midwife__referred_during_	spontaneous	vaginally	yes__but_no_emergency_intervention	not_requested	day	monday_to_friday	3	3	Midwife	yes	no	no	agree	neutral	neutral	neutral	disagree	disagree	disagree	disagree	disagree	neutral	agree	agree	neutral	neutral	disagree	agree	agree	neutral
30	married	above_secondary	above_secondary	others	Teacher	others	Teacher	muslim		urban	216000	3	3	yes	no	yes	8	yes	start_anc_with_midwife__referred_during_	spontaneous	vaginally	yes__but_no_emergency_intervention	no_medication_received_after_requesting	day	monday_to_friday	24	2	Midwifery	no	no	no	agree	agree	agree	agree	agree	agree	agree	agree	agree	agree	agree	agree	agree	agree	agree	agree	agree	agree
27	married	secondary__grade_9_12	secondary__grade_9_12	others	Employees	others	Drivers	muslim		urban	600000	1				yes	4	yes	start_anc_with_midwife__referred_during_	spontaneous	vaginally	yes__but_no_emergency_intervention	no_medication_received_after_requesting	day	monday_to_friday	9	2	Midwifery	no	no	no	agree	strongly_agree	strongly_agree	strongly_agree	strongly_agree	strongly_agree	strongly_agree	strongly_agree	strongly_agree	strongly_agree	strongly_agree	strongly_agree	strongly_agree	strongly_agree	strongly_agree	strongly_agree	strongly_agree	strongly_agree
28	married	primary__grade_1_8	secondary__grade_9_12	housewife		others	Driver	muslim		urban	10000	6	5	yes	no	yes	7	yes	start_anc_with_midwife__referred_during__1	spontaneous	vaginally	yes__but_no_emergency_intervention	not_requested	day	monday_to_friday	24	4	Midwife	no	no	yes	agree	neutral	agree	agree	neutral	neutral	neutral	agree	disagree	neutral	agree	agree	neutral	neutral	neutral	agree	neutral	agree
25	married	primary__grade_1_8	secondary__grade_9_12	housewife		others	Teacher	orthodox		urban	100000	3	3	yes	no	no		no	start_anc_with_midwife__not_referred	spontaneous	vaginally	yes__but_no_emergency_intervention	no_medication_received_after_requesting	day	monday_to_friday	10	3	Midwifery	no	no	no	agree	neutral	neutral	neutral	agree	agree	agree	agree	agree	agree	agree	agree	agree	neutral	neutral	neutral	neutral	neutral
30	married	primary__grade_1_8	primary__grade_1_8	housewife		merchant		muslim		rural	200000	5	4	yes	no	yes	8	yes	start_anc_with_midwife__referred_during_	spontaneous	vaginally	yes__but_no_emergency_intervention	no_medication_received_after_requesting	day	monday_to_friday	10	4	Midwifery	no	no	no	agree	agree	agree	neutral	agree	agree	agree	agree	agree	agree	agree	agree	agree	agree	agree	neutral	neutral	neutral
28	married	secondary__grade_9_12	secondary__grade_9_12	housewife		ngo		muslim		urban	250000	5	3	yes	yes	yes	10	yes	start_anc_with_midwife__referred_during_	spontaneous	vaginally	yes__but_no_emergency_intervention	pain_medication_received_after_requestin	day	monday_to_friday	10	6	Midwifery	yes	yes	yes	agree	agree	agree	agree	strongly_agree	strongly_agree	strongly_agree	strongly_agree	strongly_agree	strongly_agree	strongly_agree	strongly_agree	agree	agree	agree	agree	agree	agree
38	married	secondary__grade_9_12	above_secondary	housewife		others	Drivers	protestant		urban	20000	9	9	yes	yes	yes	9	no	start_anc_with_midwife__not_referred	elective_c_s	cesarean_delivery	yes__but_no_emergency_intervention	no_medication_received_after_requesting	day	monday_to_friday	10	10	Midwife	no	no	yes	agree	agree	agree	agree	agree	agree	agree	agree	agree	agree	agree	agree	agree	agree	agree	agree	agree	agree
20	married	secondary__grade_9_12	primary__grade_1_8	housewife		others	Farmer	muslim		rural	10000	3	2	yes	no	yes	5	no	start_anc_with_midwife__referred_during_	spontaneous	vaginally	yes__but_no_emergency_intervention	not_requested	day	monday_to_friday	24	2	Midwife	no	no	yes	neutral	agree	neutral	neutral	neutral	disagree	disagree	disagree	disagree	agree	agree	agree	agree	neutral	neutral	agree	agree	neutral
18	married	primary__grade_1_8	secondary__grade_9_12	housewife		others	Farmer	muslim		rural	5000	1				yes	5	yes	no_anc__i_came_here_during_labor	spontaneous	vaginally	yes__but_no_emergency_intervention	not_requested	day	monday_to_friday	5	2	Midwife	no	no	no	agree	neutral	neutral	agree	disagree	disagree	disagree	disagree	disagree	agree	agree	agree	neutral	neutral	neutral	agree	neutral	agree
28	married	above_secondary	above_secondary	others	Teacher	others	Teacher	protestant		urban	15000	2	2	yes	no	yes	4	yes	no_anc__i_came_here_during_labor	spontaneous	cesarean_delivery	yes__but_no_emergency_intervention	pain_medication_received_without_request	day	monday_to_friday	72	8	Surgeon	no	no	no	agree	agree	agree	agree	agree	agree	agree	disagree	agree	agree	agree	agree	strongly_agree	agree	agree	agree	agree	agree
28	married	option_1	secondary__grade_9_12	merchant		others	Farmers	muslim		urban	100000	3	3	yes	no	yes	4	yes	start_anc_with_midwife__referred_during_	spontaneous	vaginally	yes__but_no_emergency_intervention	not_requested	day	monday_to_friday	5	2	Midwifery	no	no	no	agree	neutral	agree	strongly_agree	agree	agree	agree	agree	agree	agree	agree	agree	agree	agree	agree	agree	agree	agree
30	married	primary__grade_1_8	secondary__grade_9_12	housewife		others	Farmer	muslim		rural	2000	6	6	yes	no	yes	8	yes	no_anc__i_came_here_during_labor	spontaneous	vaginally	yes__but_no_emergency_intervention	not_requested	night	monday_to_friday	16	3	Midwife	no	no	no	agree	neutral	neutral	neutral	neutral	neutral	neutral	neutral	disagree	neutral	agree	agree	neutral	disagree	neutral	neutral	neutral	agree
25	married	option_1	secondary__grade_9_12	merchant		merchant		orthodox		urban	3000	1				yes	4	yes	start_anc_with_midwife__referred_during_	spontaneous	vaginally	yes__but_no_emergency_intervention	not_requested	day	monday_to_friday	18	6	Midwife	no	no	no	neutral	neutral	neutral	neutral	disagree	disagree	neutral	disagree	disagree	neutral	agree	agree	neutral	agree	neutral	neutral	neutral	agree
17	married	secondary__grade_9_12	above_secondary	housewife		others	Coach	orthodox		urban	5000	1				yes	4	yes	start_anc_with_midwife__referred_during_	spontaneous	vaginally	yes__but_no_emergency_intervention	pain_medication_received_without_request	day	monday_to_friday	72	5	Midwife	no	no	no	agree	agree	agree	agree	neutral	neutral	neutral	neutral	agree	agree	agree	agree	agree	agree	agree	agree	agree	agree
22	married	secondary__grade_9_12	above_secondary	housewife		others	Teacher	protestant		urban	6000	1				yes	4	yes	no_anc__i_came_here_during_labor	spontaneous	vaginally	yes__but_no_emergency_intervention	not_requested	night	monday_to_friday	72	8	Midwife	no	no	yes	neutral	neutral	neutral	agree	neutral	neutral	disagree	disagree	disagree	neutral	neutral	agree	agree	disagree	neutral	agree	neutral	agree
22	married	primary__grade_1_8	primary__grade_1_8	merchant		merchant		orthodox		urban	10000	1				yes	4	yes	start_anc_with_midwife__referred_during_	spontaneous	vaginally	yes__but_no_emergency_intervention	not_requested	day	monday_to_friday	8	6	Midwife	no	no	no	neutral	neutral	disagree	disagree	neutral	neutral	neutral	disagree	disagree	neutral	agree	agree	neutral	neutral	agree	neutral	neutral	agree
25	married	primary__grade_1_8	primary__grade_1_8	housewife		others	Farmers	muslim		rural	50000	5	5	yes	no	yes	5	yes	start_anc_with_midwife__not_referred	spontaneous	vaginally	yes__but_no_emergency_intervention	no_medication_received_after_requesting	day	monday_to_friday	2	1	Midwifery	no	no	no	agree	agree	agree	agree	agree	agree	agree	neutral	neutral	neutral	neutral	neutral	neutral	neutral	neutral	neutral	agree	agree
25	married	primary__grade_1_8	secondary__grade_9_12	housewife		others	Drivers	orthodox		urban	40000	4	1	yes	no	yes	8	yes	start_anc_with_midwife__not_referred	spontaneous	vaginally	no	no_medication_received_after_requesting	day	monday_to_friday	10	4	Midwifery	no	no	no	agree	agree	agree	neutral	agree	agree	neutral	neutral	neutral	neutral	agree	agree	agree	agree	agree	agree	agree	agree
18	married	primary__grade_1_8	primary__grade_1_8	housewife		merchant		protestant		urban	200000	4	3	no	no	no		no	start_anc_with_midwife__not_referred	spontaneous	vaginally	yes__but_no_emergency_intervention	no_medication_received_after_requesting	day	monday_to_friday	5	1	Midwifery	no	no	no	agree	agree	neutral	neutral	strongly_agree	strongly_agree	strongly_agree	agree	agree	agree	agree	agree	neutral	agree	agree	strongly_agree	neutral	agree
24	married	primary__grade_1_8	secondary__grade_9_12	housewife		merchant		muslim		rural	75000	2	2	yes	yes	yes	4	yes	start_anc_with_midwife__referred_during_	spontaneous	vaginally	yes__but_no_emergency_intervention	pain_medication_received_after_requestin	night	weekend	7	10	Midwife	no	yes	no	agree	agree	agree	neutral	neutral	agree	agree	strongly_agree	agree	disagree	disagree	disagree	strongly_agree	agree	neutral	disagree	disagree	neutral
21	married	primary__grade_1_8	primary__grade_1_8	housewife		others	Tailor	muslim		urban	50000	2	2	yes	yes	yes	5	yes	start_anc_with_midwife__referred_during_	spontaneous	vaginally	yes__but_no_emergency_intervention	pain_medication_received_without_request	night	weekend	15	4	M/w	no	no	no	agree	agree	agree	agree	agree	agree	neutral	neutral	disagree	neutral	neutral	neutral	agree	agree	agree	agree	agree	neutral
21	married	primary__grade_1_8	primary__grade_1_8	housewife		others	Farmers	muslim		rural	60000	3	3	yes	no	yes	5	no	start_anc_with_midwife__referred_during_	spontaneous	vaginally	no	no_medication_received_after_requesting	day	monday_to_friday	10	13	M/w	no	no	no	strongly_disagree	strongly_disagree	disagree	agree	agree	agree	neutral	disagree	agree	neutral	agree	agree	agree	disagree	disagree	neutral	agree	neutral
25	married	secondary__grade_9_12	above_secondary	housewife		merchant		protestant		urban	556000	4	3	yes	yes	yes	3	yes	start_anc_with_midwife__not_referred	induction	instrumental_delivery	yes__but_no_emergency_intervention	no_medication_received_after_requesting	day	weekend	72	12	Midwife	yes	no	yes	disagree	agree	agree	agree	disagree	agree	disagree	agree	agree	disagree	agree	disagree	agree	agree	agree	agree	disagree	disagree
28	married	above_secondary	above_secondary	government_employee		government_employee		protestant		urban	320000	6	5	yes	yes	yes	4	yes	start_anc_with_midwife__not_referred	spontaneous	instrumental_delivery	yes__but_no_emergency_intervention	no_medication_received_after_requesting	night	weekend	36	12	Midwife	yes	yes	yes	disagree	disagree	disagree	disagree	agree	agree	agree	neutral	strongly_disagree	strongly_disagree	strongly_agree	agree	agree	disagree	disagree	disagree	disagree	agree
30	married	secondary__grade_9_12	above_secondary	housewife		merchant		protestant		urban	600000	5	4	no	yes	yes	4	yes	start_anc_with_midwife__referred_during_	spontaneous	vaginally	yes__but_no_emergency_intervention	no_medication_received_after_requesting	night	weekend	48	8	Nurse	yes	yes	yes	disagree	disagree	disagree	disagree	disagree	disagree	disagree	agree	agree	agree	agree	agree	disagree	agree	disagree	agree	agree	agree
31	married	secondary__grade_9_12	above_secondary	housewife		government_employee		orthodox		urban	230000	5	4	no	yes	yes	4	yes	start_anc_with_midwife__referred_during_	spontaneous	instrumental_delivery	yes__but_no_emergency_intervention	pain_medication_received_after_requestin	night	weekend	48	8	Midwife	yes	no	yes	disagree	disagree	agree	agree	agree	agree	agree	agree	agree	agree	agree	disagree	disagree	disagree	disagree	agree	disagree	agree
31	married	primary__grade_1_8	secondary__grade_9_12	housewife		merchant		muslim		rural	350000	5	4	yes	no	yes	3	yes	start_anc_with_midwife__referred_during_	spontaneous	vaginally	no	no_medication_received_after_requesting	day	monday_to_friday	24	6	Nurse	yes	no	no	disagree	disagree	disagree	disagree	disagree	disagree	agree	agree	agree	disagree	disagree	agree	disagree	agree	disagree	agree	disagree	agree
31	married	primary__grade_1_8	secondary__grade_9_12	housewife		merchant		protestant		rural	360000	6	4	yes	yes	yes	4	yes	start_anc_with_midwife__referred_during_	spontaneous	vaginally	yes__but_no_emergency_intervention	no_medication_received_after_requesting	night	weekend	36	7	Midwife	yes	yes	yes	disagree	disagree	disagree	disagree	disagree	disagree	agree	agree	agree	agree	agree	disagree	disagree	disagree	disagree	disagree	agree	agree
28	married	primary__grade_1_8	above_secondary	housewife		government_employee		muslim		urban	205000	6	4	yes	no	yes	4	yes	start_anc_with_midwife__not_referred	elective_c_s	instrumental_delivery	yes__but_no_emergency_intervention	no_medication_received_after_requesting	night	monday_to_friday	72	10	Midwife	yes	no	yes	agree	agree	agree	disagree	disagree	disagree	agree	disagree	disagree	agree	disagree	agree	disagree	agree	disagree	disagree	disagree	agree
30	married	primary__grade_1_8	secondary__grade_9_12	housewife		merchant		protestant		rural	450000	7	5	yes	no	yes	4	yes	start_anc_with_midwife__referred_during_	spontaneous	vaginally	no	no_medication_received_after_requesting	night	weekend	48	6	Nurse	yes	no	yes	disagree	disagree	disagree	disagree	disagree	disagree	disagree	agree	agree	agree	agree	agree	agree	agree	disagree	disagree	disagree	disagree
28	married	primary__grade_1_8	primary__grade_1_8	housewife		merchant		orthodox		rural	250000	8	5	yes	no	yes	5	yes	start_anc_with_midwife__referred_during_	spontaneous	vaginally	yes__but_no_emergency_intervention	no_medication_received_after_requesting	night	monday_to_friday	36	8	Nurse	yes	no	yes	disagree	disagree	disagree	disagree	disagree	disagree	disagree	disagree	disagree	disagree	agree	agree	agree	agree	agree	disagree	disagree	agree
30	married	secondary__grade_9_12	above_secondary	housewife		government_employee		muslim		urban	350000	5	2	yes	no	yes	2	yes	start_anc_with_midwife__referred_during_	spontaneous	vaginally	yes__but_no_emergency_intervention	pain_medication_received_after_requestin	day	monday_to_friday	48	8	Midwife	yes	no	yes	disagree	disagree	agree	agree	agree	agree	agree	agree	disagree	disagree	disagree	disagree	agree	agree	agree	agree	disagree	disagree
27	married	primary__grade_1_8	primary__grade_1_8	housewife		others	Farmers	muslim		urban	48000	6	6	yes	no	yes	6	yes	start_anc_with_midwife__referred_during_	spontaneous	vaginally	yes__but_no_emergency_intervention	pain_medication_received_without_request	day	monday_to_friday	15	2	M/w	no	no	no	agree	agree	agree	agree	neutral	agree	neutral	neutral	agree	neutral	agree	agree	agree	agree	agree	agree	disagree	neutral
20	married	primary__grade_1_8	primary__grade_1_8	housewife		others	Farmers	muslim		rural	30000	1				yes	3	yes	start_anc_with_midwife__not_referred	spontaneous	vaginally	yes__there_is_emergency_intervention	pain_medication_received_without_request	night	weekend	108	24	M/w	no	no	no	agree	agree	neutral	agree	agree	agree	neutral	neutral	neutral	disagree	agree	agree	agree	agree	agree	agree	agree	agree
25	married	primary__grade_1_8	primary__grade_1_8	housewife		merchant		muslim		urban	42000	1				yes	4	yes	start_anc_with_midwife__referred_during_	spontaneous	instrumental_delivery	yes__but_no_emergency_intervention	pain_medication_received_without_request	day	monday_to_friday	12	6	M/W	no	no	no	agree	agree	agree	neutral	agree	agree	neutral	neutral	neutral	neutral	agree	agree	agree	neutral	neutral	agree	neutral	neutral
26	married	primary__grade_1_8	primary__grade_1_8	housewife		merchant		muslim		urban	52000	2	2	yes	no	yes	5	yes	start_anc_with_midwife__referred_during_	spontaneous	instrumental_delivery	yes__there_is_emergency_intervention	pain_medication_received_without_request	day	monday_to_friday	28	28	M/W	no	no	no	agree	agree	neutral	agree	agree	agree	neutral	neutral	agree	neutral	agree	agree	agree	agree	agree	agree	agree	neutral
20	married	secondary__grade_9_12	above_secondary	housewife		government_employee		muslim		urban	120000	1				yes	6	yes	start_anc_with_midwife__referred_during_	spontaneous	vaginally	yes__but_no_emergency_intervention	pain_medication_received_after_requestin	day	monday_to_friday	18	22	M/w	no	no	no	neutral	neutral	disagree	disagree	neutral	neutral	disagree	neutral	neutral	neutral	agree	agree	neutral	neutral	neutral	disagree	disagree	neutral
22	married	option_1	can_t_read_and_write	housewife		others	Farmers	muslim		rural	50000	1				yes	3	yes	start_anc_with_midwife__referred_during_	spontaneous	vaginally	yes__but_no_emergency_intervention	pain_medication_received_without_request	day	weekend	31	24	M/W	no	no	no	agree	agree	agree	agree	agree	agree	disagree	disagree	agree	agree	agree	agree	neutral	neutral	agree	agree	agree	neutral
21	married	secondary__grade_9_12	secondary__grade_9_12	housewife		others	Farmer	muslim		rural	27500	1				yes	7	yes	start_anc_with_midwife__referred_during__1	spontaneous	vaginally	yes__there_is_emergency_intervention	pain_medication_received_without_request	night	monday_to_friday	88	11	M/W	yes	yes	no	agree	agree	agree	agree	agree	agree	neutral	neutral	agree	neutral	agree	agree	agree	agree	agree	agree	agree	neutral
25	married	secondary__grade_9_12	primary__grade_1_8	housewife		others	Labor workers	muslim		rural	10000	2	1	yes	no	yes	6	yes	start_anc_with_midwife__referred_during__1	spontaneous	vaginally	yes__there_is_emergency_intervention	pain_medication_received_without_request	night	monday_to_friday	40	10	M/W	yes	no	no	agree	agree	neutral	neutral	agree	agree	agree	neutral	agree	agree	agree	agree	neutral	neutral	agree	agree	agree	neutral
23	married	secondary__grade_9_12	above_secondary	ngo		ngo		muslim		urban	150000	4	4	no	no	yes	7	yes	start_anc_with_midwife__referred_during_	spontaneous	vaginally	no	not_requested	day	monday_to_friday	10	3	Midwifery	no	no	no	agree	agree	neutral	disagree	disagree	neutral	neutral	neutral	neutral	neutral	neutral	neutral	neutral	neutral	neutral	neutral	neutral	neutral
28	married	secondary__grade_9_12	above_secondary	housewife		government_employee		muslim		urban	2000000	3	3	yes	no	yes	7	yes	start_anc_with_midwife__referred_during_	spontaneous	vaginally	yes__but_no_emergency_intervention	pain_medication_received_without_request	night	monday_to_friday	20	8	M/w	no	no	no	agree	agree	neutral	agree	agree	agree	agree	neutral	agree	agree	agree	agree	agree	agree	neutral	agree	neutral	agree
21	married	primary__grade_1_8	secondary__grade_9_12	housewife		merchant		muslim		urban	200000	2	2	yes	no	yes	8	yes	start_anc_with_midwife__referred_during_	spontaneous	vaginally	yes__but_no_emergency_intervention	pain_medication_received_without_request	day	monday_to_friday	16	7	M/w	no	no	no	agree	agree	neutral	neutral	agree	agree	neutral	neutral	neutral	agree	agree	agree	agree	neutral	neutral	agree	neutral	agree
28	married	secondary__grade_9_12	primary__grade_1_8	housewife		merchant		muslim		urban	150000	2	2	yes	no	yes	2	yes	start_anc_with_midwife__referred_during_	spontaneous	vaginally	yes__but_no_emergency_intervention	pain_medication_received_without_request	day	monday_to_friday	22	12	M/W	no	no	no	agree	agree	neutral	disagree	neutral	neutral	disagree	disagree	neutral	neutral	agree	agree	neutral	neutral	neutral	agree	neutral	strongly_agree
29	married	primary__grade_1_8	secondary__grade_9_12	housewife		merchant		orthodox		urban	200000	3	3	yes	no	yes	7	yes	start_anc_with_midwife__referred_during_	spontaneous	vaginally	yes__but_no_emergency_intervention	pain_medication_received_without_request	night	monday_to_friday	18	8	M/W	no	no	no	agree	agree	neutral	neutral	neutral	agree	disagree	disagree	agree	agree	agree	agree	neutral	neutral	neutral	agree	neutral	strongly_agree
24	married	primary__grade_1_8	secondary__grade_9_12	housewife		others	Farmer	muslim		urban	120000	1				yes	8	yes	start_anc_with_midwife__referred_during_	spontaneous	instrumental_delivery	yes__there_is_emergency_intervention	pain_medication_received_without_request	day	monday_to_friday	19	10	M/W	no	no	no	agree	agree	neutral	agree	neutral	agree	neutral	neutral	agree	agree	agree	agree	agree	agree	neutral	agree	agree	strongly_agree
35	married	primary__grade_1_8	secondary__grade_9_12	housewife		housewife		muslim		urban	3000000	5	5	yes	no	yes	5	yes	start_anc_with_midwife__referred_during_	spontaneous	vaginally	yes__but_no_emergency_intervention	pain_medication_received_after_requestin	day	monday_to_friday	25	11	M/W	no	no	no	agree	agree	neutral	neutral	neutral	neutral	neutral	disagree	neutral	agree	agree	agree	agree	neutral	neutral	agree	neutral	strongly_agree
20	married	secondary__grade_9_12	above_secondary	others	Student	government_employee		muslim		urban	96000	1				yes	8	yes	start_anc_with_midwife__referred_during_	spontaneous	vaginally	yes__but_no_emergency_intervention	pain_medication_received_without_request	night	monday_to_friday	20	9	M/W	no	no	no	agree	agree	neutral	agree	neutral	agree	neutral	disagree	neutral	neutral	agree	agree	agree	agree	neutral	agree	agree	strongly_agree
32	married	option_1	secondary__grade_9_12	housewife		others	Farmer	muslim		rural	100000	4	4	no	yes	yes	3	yes	start_anc_with_midwife__referred_during_	spontaneous	vaginally	yes__but_no_emergency_intervention	pain_medication_received_after_requestin	day	monday_to_friday	4	8	M/w	no	no	no	agree	agree	agree	agree	neutral	agree	agree	neutral	agree	agree	agree	agree	agree	agree	agree	agree	agree	neutral
21	married	primary__grade_1_8	secondary__grade_9_12	housewife		others	Student	muslim		rural	50000	2	2	yes	no	yes	4	yes	start_anc_with_midwife__referred_during_	spontaneous	vaginally	yes__but_no_emergency_intervention	pain_medication_received_after_requestin	day	monday_to_friday	7	12	M/w	no	no	no	agree	agree	agree	agree	agree	agree	neutral	neutral	agree	neutral	agree	agree	agree	agree	agree	agree	agree	disagree
28	married	secondary__grade_9_12	primary__grade_1_8	housewife		merchant		muslim		urban	50000	6	5	yes	no	no		no	start_anc_with_midwife__referred_during_	spontaneous	vaginally	no	not_requested	day	monday_to_friday	6	8	Midwife	no	no	no	disagree	neutral	neutral	disagree	neutral	disagree	disagree	disagree	agree	disagree	disagree	disagree	strongly_disagree	disagree	disagree	disagree	disagree	disagree
30	married	above_secondary	above_secondary	government_employee		government_employee		orthodox		urban	70000	6	5	yes	no	yes	5	yes	start_anc_with_midwife__referred_during_	spontaneous	vaginally	no	not_requested	night	monday_to_friday	6	7	Midwife	no	no	no	agree	disagree	neutral	agree	neutral	disagree	neutral	agree	disagree	disagree	agree	neutral	disagree	disagree	neutral	agree	disagree	agree
29	married	secondary__grade_9_12	primary__grade_1_8	housewife		merchant		protestant		urban	60000	5	4	yes	no	yes	4	yes	start_anc_with_midwife__referred_during_	spontaneous	vaginally	no	not_requested	day	monday_to_friday	8	12	Midwife	yes	no	no	neutral	disagree	agree	disagree	strongly_agree	neutral	disagree	strongly_agree	disagree	disagree	neutral	neutral	strongly_disagree	neutral	neutral	agree	neutral	disagree
28	married	primary__grade_1_8	read___write_only	merchant		merchant		protestant		urban	60000	5	4	yes	no	yes	4	no	start_anc_with_midwife__referred_during_	spontaneous	vaginally	no	not_requested	night	weekend	5	7	Midwife	no	no	no	disagree	disagree	neutral	disagree	neutral	agree	neutral	agree	neutral	disagree	agree	neutral	disagree	disagree	neutral	neutral	disagree	disagree
28	married	secondary__grade_9_12	secondary__grade_9_12	housewife		merchant		protestant		urban	70000	4	3	yes	no	yes	3	yes	start_anc_with_midwife__not_referred	spontaneous	vaginally	no	not_requested	day	weekend	5	8	Midwife	no	no	no	disagree	neutral	agree	disagree	agree	agree	neutral	neutral	agree	neutral	neutral	disagree	neutral	neutral	disagree	agree	disagree	neutral
29	married	above_secondary	above_secondary	government_employee		government_employee		orthodox		urban	84852	3	2	yes	no	yes	6	yes	start_anc_with_midwife__referred_during_	spontaneous	vaginally	no	not_requested	night	weekend	4	6	Midwife	no	no	no	agree	agree	agree	agree	strongly_agree	strongly_agree	agree	agree	agree	neutral	strongly_agree	agree	neutral	neutral	agree	agree	agree	neutral
30	married	secondary__grade_9_12	primary__grade_1_8	housewife		others	Farmer	muslim		urban	50000	6	4	yes	yes	yes	3	no	start_anc_with_midwife__not_referred	spontaneous	vaginally	no	not_requested	night	weekend	3	8	Midwife	yes	no	no	neutral	disagree	agree	agree	neutral	disagree	agree	strongly_agree	disagree	agree	agree	disagree	agree	agree	disagree	strongly_agree	agree	neutral
31	married	secondary__grade_9_12	primary__grade_1_8	housewife		others	Driver	muslim		urban	40000	4	3	yes	no	yes	5	yes	start_anc_with_midwife__referred_during_	spontaneous	vaginally	no	not_requested	day	weekend	3	5	Midwife	no	no	yes	neutral	disagree	neutral	neutral	agree	neutral	disagree	disagree	neutral	agree	disagree	agree	neutral	agree	neutral	agree	agree	neutral
27	married	option_1	can_t_read_and_write	others	Daily laborer	others	Daily laborer	muslim		rural	30000	5	3	yes	yes	yes	5	no	start_anc_with_midwife__referred_during_	spontaneous	vaginally	no	not_requested	day	weekend	2	6	Midwife	no	yes	no	neutral	strongly_agree	neutral	disagree	neutral	neutral	disagree	neutral	disagree	disagree	agree	neutral	disagree	disagree	neutral	neutral	neutral	agree
28	married	secondary__grade_9_12	secondary__grade_9_12	merchant		merchant		muslim		urban	60000	3	2	no	no	yes	4	no	start_anc_with_midwife__not_referred	spontaneous	vaginally	no	not_requested	night	weekend	3	8	Midwife	no	no	yes	disagree	neutral	agree	disagree	strongly_agree	disagree	neutral	agree	disagree	agree	neutral	disagree	disagree	neutral	neutral	neutral	strongly_agree	disagree
25	married	primary__grade_1_8	secondary__grade_9_12	housewife		others	Farmer	muslim		rural	40000	5	4	yes	no	yes	4	no	start_anc_with_midwife__not_referred	spontaneous	vaginally	no	not_requested	night	weekend	5	7	Midwife	no	no	no	disagree	agree	neutral	neutral	neutral	neutral	disagree	agree	neutral	agree	neutral	neutral	neutral	agree	strongly_agree	neutral	neutral	strongly_agree
30	married	secondary__grade_9_12	primary__grade_1_8	housewife		merchant		protestant		urban	40000	5	3	yes	yes	yes	3	no	start_anc_with_midwife__not_referred	spontaneous	vaginally	no	not_requested	night	weekend	3	8	Midwife	no	no	no	disagree	agree	neutral	disagree	neutral	strongly_agree	agree	agree	disagree	agree	agree	agree	neutral	neutral	disagree	agree	agree	neutral
35	married	option_1	read___write_only	housewife		others	Farmer	muslim		rural	30000	9	7	yes	no	yes	2	no	start_anc_with_midwife__referred_during__1	spontaneous	vaginally	no	not_requested	night	weekend	4	8	Midwife	no	no	no	neutral	disagree	neutral	agree	agree	agree	neutral	strongly_agree	agree	disagree	strongly_agree	agree	agree	agree	neutral	disagree	agree	agree
26	married	secondary__grade_9_12	secondary__grade_9_12	housewife		merchant		muslim		rural	40000	4	3	yes	no	no		no	start_anc_with_midwife__referred_during__1	spontaneous	vaginally	no	not_requested	day	monday_to_friday	3	10	Midwife	no	no	no	disagree	neutral	strongly_agree	agree	agree	agree	disagree	neutral	neutral	neutral	neutral	agree	disagree	strongly_agree	agree	agree	neutral	disagree
28	married	option_2	primary__grade_1_8	merchant		merchant		orthodox		urban	60000	5	4	yes	no	yes	4	yes	start_anc_with_midwife__referred_during__1	spontaneous	vaginally	no	not_requested	day	monday_to_friday	3	8	Midwife	no	no	no	neutral	disagree	neutral	neutral	agree	agree	agree	agree	disagree	neutral	agree	neutral	strongly_disagree	neutral	agree	agree	agree	neutral
32	married	secondary__grade_9_12	secondary__grade_9_12	housewife		others	Daily laborer	muslim		urban	20000	4	3	yes	no	no		no	start_anc_with_midwife__referred_during__1	spontaneous	vaginally	yes__but_no_emergency_intervention	not_requested	day	monday_to_friday	3	5	Midwife	no	no	no	neutral	neutral	agree	agree	strongly_agree	strongly_agree	agree	disagree	disagree	neutral	neutral	neutral	strongly_disagree	disagree	disagree	agree	neutral	agree
32	married	secondary__grade_9_12	primary__grade_1_8	housewife		merchant		orthodox		rural	35000	6	5	yes	no	no		yes	start_anc_with_midwife__referred_during__1	spontaneous	vaginally	yes__but_no_emergency_intervention	no_medication_received_after_requesting	day	monday_to_friday	2	5	Midwife	no	no	no	disagree	disagree	neutral	neutral	agree	agree	disagree	agree	neutral	agree	neutral	neutral	neutral	agree	neutral	disagree	neutral	neutral
31	married	primary__grade_1_8	secondary__grade_9_12	housewife		merchant		protestant		rural	45000	7	5	yes	yes	no		no	start_anc_with_midwife__referred_during__1	spontaneous	vaginally	yes__but_no_emergency_intervention	not_requested	day	monday_to_friday	2	4	Midwife	no	no	no	disagree	neutral	agree	agree	agree	neutral	neutral	strongly_agree	agree	neutral	agree	neutral	neutral	disagree	neutral	agree	disagree	agree
27	married	primary__grade_1_8	primary__grade_1_8	merchant		merchant		protestant		urban	60000	5	4	yes	no	no		no	start_anc_with_midwife__referred_during__1	spontaneous	vaginally	yes__but_no_emergency_intervention	no_medication_received_after_requesting	day	monday_to_friday	3	7	Midwife	no	no	no	neutral	strongly_disagree	neutral	agree	neutral	agree	disagree	agree	agree	neutral	neutral	neutral	neutral	disagree	disagree	agree	strongly_agree	agree
30	married	secondary__grade_9_12	read___write_only	housewife		merchant		catholic		urban	20000	4	3	yes	no	no		no	start_anc_with_midwife__referred_during__1	spontaneous	vaginally	yes__but_no_emergency_intervention	no_medication_received_after_requesting	day	monday_to_friday	2	8	Midwife	no	no	no	neutral	neutral	disagree	disagree	neutral	neutral	neutral	neutral	neutral	neutral	agree	neutral	neutral	disagree	neutral	neutral	agree	agree
27	married	primary__grade_1_8	read___write_only	housewife		merchant		orthodox		urban	25000	6	4	no	no	no		no	start_anc_with_midwife__referred_during__1	spontaneous	vaginally	yes__but_no_emergency_intervention	no_medication_received_after_requesting	day	monday_to_friday	2	5	Midwife	no	no	no	neutral	disagree	agree	neutral	agree	agree	neutral	neutral	neutral	agree	agree	neutral	disagree	disagree	neutral	neutral	agree	agree
28	married	secondary__grade_9_12	secondary__grade_9_12	housewife		merchant		protestant		urban	50000	6	5	yes	no	no		no	no_anc__i_came_here_during_labor	spontaneous	instrumental_delivery	yes__but_no_emergency_intervention	no_medication_received_after_requesting	day	monday_to_friday	2	4	Midwife	no	no	no	neutral	agree	strongly_agree	agree	strongly_agree	strongly_agree	agree	agree	neutral	disagree	agree	neutral	neutral	neutral	agree	strongly_agree	agree	agree
29	married	secondary__grade_9_12	secondary__grade_9_12	housewife		others	Driver	orthodox		urban	56000	5	4	yes	no	no		no	start_anc_with_midwife__not_referred	spontaneous	vaginally	yes__but_no_emergency_intervention	no_medication_received_after_requesting	day	monday_to_friday	3	1	Midwife	no	no	no	neutral	agree	agree	agree	strongly_agree	strongly_agree	neutral	strongly_agree	agree	agree	agree	strongly_agree	neutral	disagree	neutral	agree	strongly_agree	agree
32	married	secondary__grade_9_12	above_secondary	housewife		merchant		catholic		urban	30000	5	4	yes	no	no		no	no_anc__i_came_here_during_labor	spontaneous	vaginally	no	not_requested	day	monday_to_friday	4	6	Midwife	no	no	no	neutral	agree	agree	neutral	neutral	neutral	strongly_agree	strongly_agree	agree	agree	neutral	agree	agree	agree	agree	agree	neutral	neutral
26	married	secondary__grade_9_12	secondary__grade_9_12	merchant		merchant		protestant		urban	35000	4	3	yes	no	no		no	no_anc__i_came_here_during_labor	spontaneous	vaginally	no	no_medication_received_after_requesting	day	weekend	3	4	Midwife	no	no	no	neutral	strongly_disagree	neutral	neutral	neutral	neutral	neutral	agree	neutral	agree	disagree	agree	neutral	disagree	disagree	agree	strongly_agree	agree
32	married	option_1	primary__grade_1_8	housewife		others	Farmer	muslim		rural	40000	8	7	yes	no	no		no	start_anc_with_midwife__referred_during__1	spontaneous	instrumental_delivery	yes__but_no_emergency_intervention	no_medication_received_after_requesting	day	weekend	5	7	Midwife and Nurse	no	no	no	neutral	agree	agree	agree	agree	strongly_agree	neutral	agree	neutral	agree	strongly_agree	agree	agree	agree	agree	agree	disagree	neutral
30	married	secondary__grade_9_12	primary__grade_1_8	housewife		merchant		protestant		rural	30000	5	4	yes	no	yes	4	no	start_anc_with_midwife__referred_during__1	spontaneous	vaginally	no	no_medication_received_after_requesting	day	weekend	3	5	Midwife	no	no	no	disagree	neutral	agree	neutral	strongly_agree	strongly_agree	agree	agree	neutral	neutral	strongly_agree	neutral	neutral	agree	agree	strongly_agree	agree	agree
32	married	primary__grade_1_8	secondary__grade_9_12	housewife		others	Farmer	orthodox		urban	60000	6	5	yes	no	yes	6	no	start_anc_with_midwife__referred_during__1	spontaneous	vaginally	no	no_medication_received_after_requesting	day	weekend	2	3	Midwife	no	no	no	neutral	strongly_agree	disagree	agree	strongly_agree	agree	neutral	agree	disagree	agree	strongly_agree	agree	disagree	neutral	agree	strongly_agree	agree	neutral
30	married	above_secondary	above_secondary	government_employee		government_employee		muslim		urban	82000	6	4	yes	yes	yes	4	yes	start_anc_with_midwife__not_referred	spontaneous	vaginally	no	no_medication_received_after_requesting	day	monday_to_friday	22	5	Mudwife	no	no	no	neutral	neutral	neutral	neutral	strongly_agree	strongly_agree	neutral	agree	agree	neutral	agree	strongly_agree	disagree	agree	agree	agree	strongly_agree	agree
25	married	primary__grade_1_8	primary__grade_1_8	housewife		merchant		muslim		rural	30000	3	3	yes	yes	yes	8	yes	start_anc_with_midwife__not_referred	spontaneous	vaginally	no	pain_medication_received_without_request	day	monday_to_friday	8	3	Bsc Midwifery	no	no	no	strongly_agree	strongly_agree	strongly_agree	strongly_agree	strongly_agree	strongly_agree	strongly_agree	strongly_agree	agree	agree	strongly_agree	strongly_agree	strongly_agree	strongly_agree	strongly_agree	strongly_agree	strongly_agree	agree
22	married	primary__grade_1_8	primary__grade_1_8	housewife		others	Farmer	muslim		urban	22000	3	2	yes	no	yes	8	yes	start_anc_with_midwife__referred_during_	spontaneous	vaginally	yes__but_no_emergency_intervention	pain_medication_received_without_request	day	monday_to_friday	24	2	Midwifery Bsc	no	no	yes	agree	agree	strongly_agree	agree	agree	strongly_agree	agree	agree	agree	agree	agree	agree	strongly_agree	agree	agree	strongly_agree	strongly_agree	strongly_agree
21	married	primary__grade_1_8	secondary__grade_9_12	housewife		merchant		muslim		rural	50000	2	2	yes	no	yes	6	yes	start_anc_with_midwife__referred_during_	spontaneous	vaginally	yes__but_no_emergency_intervention	not_requested	day	monday_to_friday	10	4	Midwifery	no	no	yes	agree	agree	agree	strongly_agree	agree	strongly_agree	strongly_agree	strongly_agree	strongly_agree	strongly_agree	agree	strongly_agree	strongly_agree	strongly_agree	agree	strongly_agree	strongly_agree	strongly_agree
20	married	secondary__grade_9_12	secondary__grade_9_12	housewife		others	Farmer	muslim		urban	55000	1				yes	8	yes	start_anc_with_midwife__referred_during_	spontaneous	vaginally	no	not_requested	day	monday_to_friday	12	3	Midwifery Bsc	no	no	no	strongly_agree	strongly_agree	strongly_agree	agree	strongly_agree	strongly_agree	strongly_agree	agree	strongly_agree	strongly_agree	strongly_agree	strongly_agree	agree	strongly_agree	agree	strongly_agree	strongly_agree	strongly_agree
30	married	option_2	secondary__grade_9_12	housewife		government_employee		muslim		urban	20000	6	6	yes	no	yes	5	yes	start_anc_with_midwife__referred_during_	spontaneous	vaginally	yes__but_no_emergency_intervention	pain_medication_received_after_requestin	day	monday_to_friday	5	6	Ho	no	no	no	agree	strongly_agree	agree	strongly_agree	agree	strongly_agree	strongly_agree	agree	strongly_agree	agree	strongly_agree	agree	agree	agree	strongly_agree	agree	strongly_agree	agree
31	married	option_1	read___write_only	housewife		others	Farmer	muslim		urban	20000	8	8	yes	yes	yes	4	yes	start_anc_with_midwife__referred_during_	spontaneous	vaginally	yes__but_no_emergency_intervention	pain_medication_received_without_request	day	monday_to_friday	24	9	Midwifery	no	no	no	strongly_agree	strongly_agree	strongly_agree	agree	strongly_agree	strongly_agree	agree	strongly_agree	strongly_agree	agree	strongly_agree	agree	agree	strongly_agree	agree	strongly_agree	agree	strongly_agree
23	married	option_2	read___write_only	housewife		others	Farmer	muslim		urban	30000	4	4	yes	no	yes	8	yes	start_anc_with_midwife__referred_during_	spontaneous	vaginally	yes__but_no_emergency_intervention	pain_medication_received_without_request	night	weekend	24	9	Midwifery Bsc	no	no	no	strongly_agree	strongly_agree	agree	strongly_agree	agree	strongly_agree	agree	strongly_agree	agree	strongly_agree	strongly_agree	strongly_agree	strongly_agree	agree	strongly_agree	strongly_agree	agree	strongly_agree
28	married	option_2	read___write_only	housewife		merchant		muslim		urban	10000	3	3	yes	no	yes	8	yes	start_anc_with_midwife__referred_during_	spontaneous	vaginally	no	pain_medication_received_after_requestin	day	monday_to_friday	24	9	Nurse	no	no	no	strongly_agree	strongly_agree	strongly_agree	agree	strongly_agree	agree	strongly_agree	agree	strongly_agree	agree	strongly_agree	agree	strongly_agree	agree	strongly_agree	agree	strongly_agree	agree
27	married	primary__grade_1_8	secondary__grade_9_12	housewife		merchant		muslim		rural	10000	3	3	yes	no	yes	5	yes	start_anc_with_midwife__not_referred	spontaneous	vaginally	yes__but_no_emergency_intervention	not_requested	night	monday_to_friday	12	10	Midwifery	no	no	no	agree	strongly_agree	agree	strongly_agree	agree	strongly_agree	agree	strongly_agree	agree	strongly_agree	agree	strongly_agree	agree	strongly_agree	agree	strongly_agree	agree	strongly_agree
30	married	option_1	primary__grade_1_8	housewife		merchant		muslim		urban	10000	5	5	yes	no	yes	7	yes	start_anc_with_midwife__referred_during_	spontaneous	vaginally	yes__but_no_emergency_intervention	not_requested	night	monday_to_friday	12	6	Midwifery	no	no	no	agree	agree	agree	agree	strongly_agree	agree	agree	strongly_agree	agree	agree	strongly_agree	agree	strongly_agree	agree	strongly_agree	agree	strongly_agree	agree
26	married	option_2	read___write_only	others	Farmer	others	Farmer	muslim		rural	20000	4	4	yes	no	no		yes	start_anc_with_midwife__referred_during_	spontaneous	vaginally	no	pain_medication_received_after_requestin	night	weekend	12	5	Midwifery Bsc	no	no	no	agree	strongly_agree	strongly_agree	strongly_agree	agree	strongly_agree	strongly_agree	agree	strongly_agree	strongly_agree	strongly_agree	agree	strongly_agree	agree	strongly_agree	strongly_agree	agree	strongly_agree
25	married	primary__grade_1_8	read___write_only	merchant		merchant		muslim		urban	100000	4	4	yes	no	no		yes	start_anc_with_midwife__referred_during_	spontaneous	vaginally	yes__but_no_emergency_intervention	pain_medication_received_after_requestin	night	weekend	12	6	Midwifery Bsc	no	no	yes	agree	agree	strongly_agree	agree	agree	agree	agree	agree	agree	agree	agree	strongly_agree	agree	agree	strongly_agree	agree	agree	strongly_agree
21	married	option_2	read___write_only	others	Farmer	others	Farmer	muslim		rural	20000	6	6	yes	no	yes	8	yes	start_anc_with_midwife__referred_during_	spontaneous	vaginally	no	pain_medication_received_without_request	day	weekend	18	10	Midwifery Bsc	no	no	no	strongly_agree	strongly_agree	strongly_agree	agree	strongly_agree	strongly_agree	strongly_agree	strongly_agree	agree	strongly_agree	agree	strongly_agree	strongly_agree	strongly_agree	agree	strongly_agree	strongly_agree	agree
25	married	option_2	read___write_only	housewife		others	Farmer	muslim		rural	10000	4	4	yes	no	yes	8	yes	start_anc_with_midwife__referred_during_	spontaneous	vaginally	yes__but_no_emergency_intervention	pain_medication_received_without_request	night	monday_to_friday	24	14	Midwifery Bsc	no	no	yes	strongly_agree	strongly_agree	agree	strongly_agree	strongly_agree	agree	agree	strongly_agree	strongly_agree	agree	agree	agree	agree	strongly_agree	agree	strongly_agree	strongly_agree	agree
30	married	secondary__grade_9_12	secondary__grade_9_12	housewife		housewife		muslim		urban	12000	3	3	yes	no	yes	5	yes	start_anc_with_midwife__referred_during_	spontaneous	vaginally	yes__but_no_emergency_intervention	pain_medication_received_without_request	day	weekend	12	3	Midwifery Bsc	no	no	no	strongly_agree	strongly_agree	strongly_agree	strongly_agree	strongly_agree	strongly_agree	strongly_agree	agree	strongly_agree	strongly_agree	strongly_agree	agree	strongly_agree	strongly_agree	agree	strongly_agree	agree	strongly_agree
40	married	option_1	read___write_only	housewife		others	Farmer	muslim		rural	14000	9	9	yes	no	yes	8	no	start_anc_with_midwife__referred_during_	spontaneous	vaginally	yes__but_no_emergency_intervention	pain_medication_received_after_requestin	night	weekend	10	3	Midwife	no	no	yes	strongly_agree	strongly_agree	agree	strongly_agree	agree	strongly_agree	agree	strongly_agree	strongly_agree	strongly_agree	strongly_agree	strongly_agree	strongly_agree	agree	strongly_agree	agree	strongly_agree	agree
27	married	option_2	secondary__grade_9_12	merchant		merchant		muslim		urban	100000	6	6	yes	no	yes	6	yes	start_anc_with_midwife__referred_during_	spontaneous	vaginally	yes__but_no_emergency_intervention	not_requested	night	weekend	13	12	Midwifery Bsc	no	no	no	strongly_agree	agree	strongly_agree	agree	strongly_agree	agree	strongly_agree	agree	strongly_agree	agree	strongly_agree	agree	agree	strongly_agree	agree	strongly_agree	agree	strongly_agree
22	married	option_2	primary__grade_1_8	housewife		government_employee		muslim		urban	5000	4	4	yes	no	yes	4	yes	start_anc_with_midwife__referred_during_	spontaneous	vaginally	yes__but_no_emergency_intervention	pain_medication_received_without_request	day	monday_to_friday	10	6	Midwifery Bsc	no	no	yes	strongly_agree	strongly_agree	strongly_agree	strongly_agree	strongly_agree	agree	strongly_agree	agree	strongly_agree	agree	strongly_agree	agree	strongly_agree	agree	strongly_agree	strongly_agree	agree	neutral
27	married	primary__grade_1_8	primary__grade_1_8	housewife		others	Farmer	muslim		rural	1000	3	3	yes	no	yes	8	yes	start_anc_with_midwife__referred_during_	spontaneous	vaginally	yes__but_no_emergency_intervention	not_requested	day	monday_to_friday	10	12	Bsc Midwifery	no	no	yes	agree	agree	strongly_agree	agree	strongly_agree	agree	strongly_agree	agree	strongly_agree	agree	strongly_agree	agree	agree	agree	agree	agree	agree	strongly_agree
37	married	option_1	read___write_only	merchant		merchant		muslim		rural	10000	6	6	yes	no	yes	8	yes	start_anc_with_midwife__referred_during_	spontaneous	vaginally	yes__but_no_emergency_intervention	pain_medication_received_after_requestin	day	monday_to_friday	12	10	Bsc Midwifery	no	no	no	strongly_agree	strongly_agree	strongly_agree	strongly_agree	strongly_agree	strongly_agree	strongly_agree	strongly_agree	strongly_agree	agree	agree	agree	strongly_agree	agree	agree	strongly_agree	agree	agree
27	married	option_2	read___write_only	housewife		government_employee		muslim		rural	20000	3	3	yes	no	yes	8	yes	start_anc_with_midwife__referred_during_	spontaneous	vaginally	yes__but_no_emergency_intervention	not_requested	night	monday_to_friday	12	8	Midwifery Bsc	no	no	no	strongly_agree	strongly_agree	strongly_agree	agree	agree	strongly_agree	agree	agree	neutral	strongly_agree	agree	strongly_agree	strongly_agree	agree	strongly_agree	agree	strongly_agree	agree
22	married	primary__grade_1_8	secondary__grade_9_12	merchant		government_employee		muslim		urban	17000	1				yes	8	yes	start_anc_with_midwife__referred_during_	spontaneous	instrumental_delivery	yes__but_no_emergency_intervention	pain_medication_received_without_request	night	monday_to_friday	11	8	Midwifery Bsc	no	no	no	strongly_agree	strongly_agree	agree	strongly_agree	agree	strongly_agree	agree	strongly_agree	agree	strongly_agree	agree	strongly_agree	agree	strongly_agree	agree	strongly_agree	strongly_agree	agree
29	married	above_secondary	above_secondary	government_employee		government_employee		muslim		rural	10000	3	3	yes	no	yes	6	yes	start_anc_with_midwife__referred_during_	spontaneous	vaginally	yes__but_no_emergency_intervention	pain_medication_received_without_request	night	weekend	24	8	Midwifery Bsc	no	no	no	agree	agree	strongly_agree	agree	strongly_agree	agree	strongly_agree	agree	strongly_agree	agree	strongly_agree	agree	strongly_agree	agree	strongly_agree	agree	strongly_agree	agree
18	married	secondary__grade_9_12	above_secondary	housewife		government_employee		muslim		rural	9000	1				yes	4	yes	start_anc_with_midwife__referred_during_	spontaneous	instrumental_delivery	yes__but_no_emergency_intervention	pain_medication_received_without_request	night	weekend	11	6	Midwifery Bsc	no	no	yes	strongly_agree	strongly_agree	strongly_agree	agree	strongly_agree	agree	strongly_agree	agree	agree	agree	strongly_agree	agree	strongly_agree	agree	strongly_agree	agree	strongly_agree	agree
19	married	primary__grade_1_8	primary__grade_1_8	housewife		others	Farmer	muslim		urban	16000	1				yes	4	yes	start_anc_with_midwife__referred_during_	spontaneous	vaginally	yes__but_no_emergency_intervention	pain_medication_received_without_request	night	monday_to_friday	12	5	Midwifery Bsc	no	no	no	strongly_agree	strongly_agree	strongly_agree	agree	neutral	strongly_agree	strongly_agree	strongly_agree	agree	strongly_agree	agree	strongly_agree	agree	strongly_agree	agree	strongly_agree	agree	strongly_agree
21	married	option_2	read___write_only	merchant		merchant		muslim		urban	25000	2	2	yes	yes	yes	8	yes	start_anc_with_midwife__referred_during_	spontaneous	vaginally	yes__but_no_emergency_intervention	pain_medication_received_without_request	night	monday_to_friday	12	9	Midwifery Bsc	no	no	no	strongly_agree	strongly_agree	agree	agree	strongly_agree	agree	strongly_agree	agree	agree	strongly_agree	agree	strongly_agree	strongly_agree	agree	strongly_agree	strongly_agree	agree	strongly_agree
34	married	option_1	read___write_only	housewife		others	Farmer	muslim		rural	100000	10	10	yes	yes	yes	8	no	start_anc_with_midwife__referred_during_	spontaneous	vaginally	yes__but_no_emergency_intervention	pain_medication_received_without_request	day	monday_to_friday	21	8	Bsc Midwifery	no	no	no	strongly_agree	strongly_agree	agree	strongly_agree	agree	agree	strongly_agree	agree	strongly_agree	agree	strongly_agree	agree	strongly_agree	agree	strongly_agree	agree	strongly_agree	agree
27	married	primary__grade_1_8	read___write_only	housewife		merchant		muslim		urban	125000	3	3	yes	no	no		yes	start_anc_with_midwife__referred_during_	spontaneous	vaginally	yes__but_no_emergency_intervention	not_requested	night	monday_to_friday	14	7	Nurse	no	no	no	strongly_agree	strongly_agree	agree	agree	strongly_agree	agree	strongly_agree	agree	strongly_agree	agree	strongly_agree	agree	strongly_agree	agree	strongly_agree	agree	strongly_agree	agree
20	married	option_2	read___write_only	housewife		others	Farmer	protestant		rural	20000	3	3	yes	no	no		no	start_anc_with_midwife__referred_during_	spontaneous	vaginally	yes__but_no_emergency_intervention	pain_medication_received_after_requestin	night	weekend	20	9	Ho	no	no	no	strongly_agree	strongly_agree	strongly_agree	agree	strongly_agree	strongly_agree	agree	strongly_agree	agree	strongly_agree	agree	strongly_agree	agree	strongly_agree	agree	strongly_agree	agree	strongly_agree
25	married	primary__grade_1_8	primary__grade_1_8	merchant		merchant		muslim		rural	30000	3	3	yes	no	yes	8	yes	start_anc_with_midwife__referred_during_	spontaneous	instrumental_delivery	yes__but_no_emergency_intervention	pain_medication_received_after_requestin	day	monday_to_friday	48	10	Midwifery Bsc	yes	no	yes	strongly_agree	strongly_agree	strongly_agree	agree	strongly_agree	agree	strongly_agree	agree	strongly_agree	agree	strongly_agree	agree	strongly_agree	agree	strongly_agree	agree	strongly_agree	agree
25	married	primary__grade_1_8	read___write_only	merchant		merchant		muslim		rural	25000	3	2	yes	no	yes	5	no	start_anc_with_midwife__not_referred	spontaneous	vaginally	no	not_requested	day	monday_to_friday	2	6	Nurse	no	no	no	neutral	disagree	agree	neutral	agree	strongly_agree	agree	agree	neutral	agree	agree	agree	neutral	disagree	neutral	agree	agree	agree
30	married	primary__grade_1_8	primary__grade_1_8	housewife		others	Farmer	muslim		rural	30000	5	4	yes	no	yes	2	no	start_anc_with_midwife__referred_during_	spontaneous	vaginally	no	not_requested	day	monday_to_friday	3	2	Nurse	no	no	no	neutral	agree	neutral	disagree	agree	agree	neutral	agree	disagree	disagree	neutral	neutral	neutral	agree	neutral	neutral	neutral	neutral
30	married	primary__grade_1_8	secondary__grade_9_12	housewife		merchant		muslim		rural	30000	5	4	yes	no	yes	5	no	start_anc_with_midwife__referred_during_	spontaneous	vaginally	no	not_requested	day	monday_to_friday	12	5	Midwife	no	no	no	neutral	agree	disagree	neutral	strongly_agree	agree	agree	neutral	agree	agree	agree	agree	neutral	neutral	agree	agree	agree	agree
32	married	secondary__grade_9_12	secondary__grade_9_12	housewife		others	Farmer	muslim		rural	30000	5	4	yes	no	yes	5	no	start_anc_with_midwife__referred_during_	spontaneous	vaginally	no	not_requested	day	monday_to_friday	16	5	Midwife	no	no	no	disagree	neutral	disagree	disagree	agree	disagree	disagree	neutral	disagree	disagree	agree	neutral	strongly_disagree	neutral	agree	agree	agree	neutral
32	married	secondary__grade_9_12	secondary__grade_9_12	merchant		merchant		orthodox		urban	40000	5	4	yes	no	yes	4	no	start_anc_with_midwife__referred_during__1	spontaneous	vaginally	no	no_medication_received_after_requesting	day	monday_to_friday	19	2	Midwife	no	no	no	disagree	neutral	neutral	agree	agree	neutral	strongly_disagree	neutral	disagree	neutral	strongly_agree	agree	neutral	disagree	agree	agree	agree	neutral
32	married	secondary__grade_9_12	secondary__grade_9_12	merchant		merchant		orthodox		urban	35000	5	4	yes	no	yes	4	no	start_anc_with_midwife__referred_during__1	spontaneous	instrumental_delivery	yes__but_no_emergency_intervention	no_medication_received_after_requesting	day	monday_to_friday	18	3	Midwife	no	no	no	agree	neutral	agree	neutral	agree	strongly_agree	agree	agree	neutral	agree	agree	agree	neutral	neutral	agree	agree	agree	agree
30	married	secondary__grade_9_12	read___write_only	housewife		merchant		protestant		urban	30000	6	4	yes	yes	yes	5	yes	start_anc_with_midwife__not_referred	spontaneous	vaginally	no	not_requested	day	monday_to_friday	19	5	Midwife	no	no	no	disagree	neutral	neutral	neutral	agree	agree	neutral	neutral	disagree	neutral	agree	agree	neutral	disagree	neutral	agree	strongly_agree	agree
30	married	secondary__grade_9_12	primary__grade_1_8	housewife		others	Farmer	muslim		rural	20000	8	6	yes	yes	yes	3	no	start_anc_with_midwife__referred_during__1	spontaneous	vaginally	no	not_requested	day	monday_to_friday	22	4	Midwife	no	no	yes	disagree	neutral	neutral	neutral	strongly_agree	strongly_agree	agree	agree	neutral	agree	strongly_agree	strongly_agree	neutral	agree	agree	agree	agree	neutral
35	married	option_1	read___write_only	housewife		others	Farmer	muslim		urban	25000	9	7	yes	yes	yes	2	no	start_anc_with_midwife__referred_during_	spontaneous	vaginally	no	not_requested	day	monday_to_friday	16	5	Midwife	no	no	no	neutral	neutral	neutral	neutral	agree	agree	neutral	agree	agree	agree	agree	agree	neutral	neutral	neutral	agree	agree	agree
32	married	secondary__grade_9_12	secondary__grade_9_12	housewife		others	Farmer	muslim		urban	30000	6	5	yes	no	yes	4	no	start_anc_with_midwife__referred_during__1	spontaneous	vaginally	no	not_requested	day	monday_to_friday	18	6	Midwife	no	no	no	neutral	agree	strongly_agree	neutral	strongly_agree	strongly_agree	neutral	agree	agree	agree	strongly_agree	agree	agree	agree	agree	agree	strongly_agree	agree
32	married	primary__grade_1_8	secondary__grade_9_12	housewife		others	Farmer	muslim		urban	35000	5	4	yes	no	yes	4	no	start_anc_with_midwife__referred_during__1	spontaneous	vaginally	no	not_requested	day	monday_to_friday	22	5	Midwife	no	no	no	neutral	agree	agree	agree	strongly_agree	agree	neutral	agree	agree	agree	agree	agree	neutral	neutral	agree	strongly_agree	agree	agree
30	married	primary__grade_1_8	primary__grade_1_8	housewife		others	Driver	orthodox		urban	50000	5	4	yes	no	yes	4	yes	start_anc_with_midwife__referred_during__1	spontaneous	vaginally	yes__but_no_emergency_intervention	pain_medication_received_after_requestin	day	monday_to_friday	24	6	Midwife	yes	no	no	disagree	neutral	neutral	neutral	agree	strongly_agree	agree	agree	agree	neutral	agree	agree	neutral	neutral	agree	agree	neutral	agree
35	married	above_secondary	above_secondary	government_employee		government_employee		orthodox		urban	75000	6	4	yes	no	yes	4	no	start_anc_with_midwife__referred_during__1	spontaneous	vaginally	yes__but_no_emergency_intervention	no_medication_received_after_requesting	day	monday_to_friday	20	8	Midwife	no	no	no	agree	disagree	neutral	agree	strongly_agree	strongly_agree	agree	strongly_agree	agree	agree	strongly_agree	agree	agree	agree	agree	strongly_agree	agree	agree
30	married	option_2	above_secondary	housewife		government_employee		muslim		urban	65000	6	5	yes	no	yes	6	no	start_anc_with_midwife__referred_during__1	spontaneous	vaginally	yes__but_no_emergency_intervention	not_requested	day	monday_to_friday	18	7	Midwife+Nurse	no	no	no	disagree	agree	neutral	agree	strongly_agree	strongly_agree	agree	agree	agree	agree	agree	agree	neutral	neutral	agree	agree	strongly_agree	agree
28	married	above_secondary	above_secondary	government_employee		government_employee		orthodox		urban	198000	6	4	yes	yes	yes	6	yes	start_anc_with_midwife__not_referred	elective_c_s	destructive_delivery	yes__there_is_emergency_intervention	pain_medication_received_without_request	day	monday_to_friday	72	12	Midwifer	yes	no	yes	neutral	agree	agree	agree	agree	agree	agree	agree	agree	agree	neutral	agree	agree	agree	neutral	agree	agree	neutral
30	married	option_1	can_t_read_and_write	housewife		others	Laber	muslim		rural	40000	5	4	no	no	no		yes	no_anc__i_came_here_during_labor	spontaneous	vaginally	yes__but_no_emergency_intervention	no_medication_received_after_requesting	night	monday_to_friday	24	4	Nurse	yes	no	yes	disagree	disagree	disagree	strongly_disagree	strongly_disagree	strongly_disagree	strongly_disagree	strongly_disagree	strongly_disagree	strongly_disagree	disagree	neutral	neutral	disagree	neutral	disagree	disagree	disagree
32	married	primary__grade_1_8	above_secondary	others	Trade	government_employee		protestant		urban	135000	6	4	yes	yes	yes	7	yes	start_anc_with_midwife__referred_during_	spontaneous	vaginally	no	no_medication_received_after_requesting	day	monday_to_friday	24	5	Nurse	yes	no	no	neutral	neutral	neutral	neutral	neutral	neutral	neutral	neutral	disagree	neutral	agree	agree	neutral	neutral	agree	neutral	neutral	neutral
26	married	primary__grade_1_8	read___write_only	housewife		others	Businessman	orthodox		urban	300000	4	3	yes	yes	yes	4	yes	start_anc_with_midwife__not_referred	elective_c_s	instrumental_delivery	no	no_medication_received_after_requesting	night	monday_to_friday	36	8	Midwifer	yes	yes	yes	disagree	disagree	disagree	disagree	agree	disagree	disagree	disagree	disagree	agree	disagree	agree	disagree	agree	disagree	disagree	disagree	agree
22	married	primary__grade_1_8	secondary__grade_9_12	housewife		others	Farmer	protestant		urban	145000	6	1	yes	yes	yes	4	yes	start_anc_with_midwife__referred_during_	spontaneous	vaginally	yes__there_is_emergency_intervention	pain_medication_received_after_requestin	day	monday_to_friday	24	6	Midwifer	yes	yes	yes	disagree	agree	agree	disagree	strongly_disagree	strongly_disagree	agree	agree	agree	disagree	strongly_agree	strongly_agree	disagree	disagree	disagree	disagree	disagree	disagree
25	married	secondary__grade_9_12	secondary__grade_9_12	housewife		others	Farmer	protestant		urban	150000	6	5	yes	yes	yes	3	yes	start_anc_with_midwife__referred_during_	spontaneous	vaginally	yes__but_no_emergency_intervention	no_medication_received_after_requesting	day	weekend	72	10	Nurse	yes	yes	yes	disagree	disagree	disagree	disagree	disagree	disagree	disagree	disagree	disagree	disagree	disagree	disagree	disagree	disagree	disagree	strongly_disagree	disagree	disagree
24	married	primary__grade_1_8	secondary__grade_9_12	housewife		merchant		muslim		rural	75000	2	2	yes	yes	yes	4	yes	start_anc_with_midwife__referred_during_	spontaneous	vaginally	yes__but_no_emergency_intervention	pain_medication_received_after_requestin	night	weekend	7	10	Midwife	no	yes	no	agree	agree	agree	neutral	neutral	agree	agree	strongly_agree	agree	disagree	disagree	disagree	strongly_agree	agree	neutral	disagree	disagree	neutral
21	married	primary__grade_1_8	primary__grade_1_8	housewife		others	Tailor	muslim		urban	50000	2	2	yes	yes	yes	5	yes	start_anc_with_midwife__referred_during_	spontaneous	vaginally	yes__but_no_emergency_intervention	pain_medication_received_without_request	night	weekend	15	4	M/w	no	no	no	agree	agree	agree	agree	agree	agree	neutral	neutral	disagree	neutral	neutral	neutral	agree	agree	agree	agree	agree	neutral
21	married	primary__grade_1_8	primary__grade_1_8	housewife		others	Farmers	muslim		rural	60000	3	3	yes	no	yes	5	no	start_anc_with_midwife__referred_during_	spontaneous	vaginally	no	no_medication_received_after_requesting	day	monday_to_friday	10	13	M/w	no	no	no	strongly_disagree	strongly_disagree	disagree	agree	agree	agree	neutral	disagree	agree	neutral	agree	agree	agree	disagree	disagree	neutral	agree	neutral
20	married	option_1	can_t_read_and_write	housewife		others	Laber	muslim		rural	30000	2	1	no	no	no		yes	no_anc__i_came_here_during_labor	spontaneous	vaginally	no	not_requested	day	monday_to_friday	24	5	Midwifer	no	no	no	disagree	disagree	disagree	strongly_disagree	strongly_disagree	strongly_disagree	strongly_disagree	disagree	disagree	disagree	agree	neutral	neutral	disagree	disagree	disagree	disagree	neutral
22	married	primary__grade_1_8	primary__grade_1_8	housewife		others	Business man	protestant		urban	88000	6	4	yes	yes	yes	3	yes	start_anc_with_midwife__referred_during_	elective_c_s	cesarean_delivery	yes__there_is_emergency_intervention	pain_medication_received_after_requestin	day	monday_to_friday	72	3	Doctor	yes	no	yes	agree	agree	agree	agree	agree	agree	agree	agree	agree	agree	agree	agree	strongly_agree	agree	agree	agree	agree	agree
21	married	option_1	primary__grade_1_8	housewife		others	Business man	protestant		rural	38000	7	5	yes	no	no		yes	no_anc__i_came_here_during_labor	spontaneous	vaginally	no	not_requested	day	monday_to_friday	24	4	nurse	yes	no	yes	strongly_disagree	strongly_disagree	strongly_disagree	strongly_disagree	strongly_disagree	strongly_disagree	strongly_disagree	strongly_disagree	strongly_disagree	strongly_disagree	neutral	neutral	disagree	disagree	disagree	disagree	disagree	neutral
25	married	secondary__grade_9_12	secondary__grade_9_12	housewife		others	Farmers	muslim		rural	60000	1				yes	4	yes	start_anc_with_midwife__not_referred	spontaneous	vaginally	yes__but_no_emergency_intervention	not_requested	day	monday_to_friday	22	2	M/W	no	no	no	agree	agree	agree	neutral	agree	agree	agree	neutral	agree	agree	agree	agree	agree	agree	agree	agree	agree	agree
24	married	secondary__grade_9_12	secondary__grade_9_12	housewife		merchant		muslim		urban	50000	2	2	yes	no	yes	3	yes	start_anc_with_midwife__not_referred	spontaneous	vaginally	yes__but_no_emergency_intervention	pain_medication_received_without_request	night	monday_to_friday	33	5	M/W	yes	no	no	agree	agree	agree	neutral	agree	agree	agree	agree	agree	agree	agree	agree	agree	agree	agree	agree	neutral	agree
27	married	above_secondary	above_secondary	housewife		merchant		protestant		urban	52200	4	1	yes	yes	yes	3	yes	start_anc_with_midwife__referred_during_	spontaneous	vaginally	yes__but_no_emergency_intervention	no_medication_received_after_requesting	day	weekend	36	8	Midwife	yes	yes	yes	agree	agree	agree	agree	disagree	disagree	agree	disagree	disagree	agree	disagree	disagree	disagree	agree	agree	disagree	disagree	agree
25	married	secondary__grade_9_12	above_secondary	housewife		merchant		muslim		urban	450000	5	2	yes	yes	yes	4	yes	start_anc_with_midwife__referred_during_	spontaneous	vaginally	yes__but_no_emergency_intervention	not_requested	night	weekend	24	8	Nurse	yes	yes	yes	agree	agree	agree	disagree	disagree	agree	disagree	agree	strongly_agree	strongly_agree	agree	disagree	disagree	disagree	agree	agree	agree	disagree
27	married	primary__grade_1_8	secondary__grade_9_12	housewife		merchant		muslim		urban	300000	4	5	yes	yes	yes	4	yes	start_anc_with_midwife__not_referred	elective_c_s	instrumental_delivery	yes__but_no_emergency_intervention	no_medication_received_after_requesting	day	monday_to_friday	72	12	Midwife	yes	yes	yes	agree	agree	agree	agree	agree	disagree	disagree	agree	agree	agree	agree	disagree	disagree	disagree	disagree	disagree	disagree	agree
28	married	secondary__grade_9_12	above_secondary	housewife		government_employee		muslim		urban	250000	5	3	yes	yes	yes	3	yes	start_anc_with_midwife__referred_during_	spontaneous	vaginally	yes__but_no_emergency_intervention	not_requested	day	weekend	36	10	Nurse	yes	yes	yes	agree	agree	agree	agree	agree	disagree	disagree	disagree	disagree	disagree	disagree	disagree	disagree	agree	disagree	agree	disagree	agree
29	married	secondary__grade_9_12	above_secondary	housewife		government_employee		muslim		urban	300000	5	4	yes	yes	yes	4	yes	start_anc_with_midwife__referred_during_	spontaneous	vaginally	no	no_medication_received_after_requesting	day	weekend	48	6	Nurse	yes	yes	yes	disagree	disagree	disagree	disagree	neutral	disagree	disagree	disagree	agree	disagree	agree	agree	agree	agree	disagree	disagree	disagree	disagree
30	married	primary__grade_1_8	secondary__grade_9_12	housewife		ngo		orthodox		urban	500000	5	3	yes	yes	yes	3	yes	start_anc_with_midwife__referred_during_	spontaneous	vaginally	yes__but_no_emergency_intervention	no_medication_received_after_requesting	day	monday_to_friday	48	7	Midwife	yes	yes	yes	disagree	disagree	neutral	disagree	disagree	disagree	agree	agree	agree	disagree	disagree	agree	strongly_disagree	strongly_agree	agree	disagree	disagree	agree
29	married	primary__grade_1_8	above_secondary	housewife		merchant		orthodox		urban	650000	6	5	yes	yes	yes	4	yes	start_anc_with_midwife__referred_during_	spontaneous	vaginally	yes__but_no_emergency_intervention	no_medication_received_after_requesting	day	monday_to_friday	72	8	Midwife	yes	yes	yes	agree	agree	agree	agree	disagree	disagree	disagree	disagree	disagree	disagree	agree	agree	neutral	disagree	disagree	agree	disagree	agree
28	married	above_secondary	above_secondary	government_employee		government_employee		protestant		urban	450000	5	4	yes	yes	yes	4	yes	start_anc_with_midwife__not_referred	elective_c_s	destructive_delivery	yes__but_no_emergency_intervention	no_medication_received_after_requesting	night	weekend	72	12	Midwife	yes	yes	yes	agree	agree	agree	agree	agree	agree	agree	agree	disagree	disagree	disagree	disagree	disagree	agree	disagree	agree	agree	disagree
[truncated: 13 more columns]
